# Supplementary material for: Haplotypes of ATP-Binding Cassette CaABCC6 in Chickpea from Kazakhstan Are Associated with Salinity Tolerance and Leaf Necrosis via Oxidative Stress
Source: Biomolecules. 2024 Jul 10;14(7):823. doi: 10.3390/biom14070823 (PMC11275178; doi:10.3390/biom14070823)
Supplement: Supplementary file 1 [file biomolecules-14-00823-s001.zip]

Archive with 2 entries (2 files):
- Supplementary-material-S1-S3-06-06-2024.pdf
- Supplementary-material-S2-DArT-raw-data-06-06-2024.xlsx
