# Supplementary material for: Haplotypes of ATP-Binding Cassette CaABCC6 in Chickpea from Kazakhstan Are Associated with Salinity Tolerance and Leaf Necrosis via Oxidative Stress
Source: Biomolecules. 2024 Jul 10;14(7):823. doi: 10.3390/biom14070823 (PMC11275178; doi:10.3390/biom14070823)
Supplement: Supplementary file 1 [file biomolecules-14-00823-s001.zip › Supplementary-material-S2-DArT-raw-data-06-06-2024.xlsx]

## Sheet: DArT-raw-data
*	*	*	*	*	*	*	*	*	*	*	*	*		DCp23-7981	DCp23-7981	DCp23-7981	DCp23-8074	DCp23-8074	DCp23-7981	DCp23-7981	DCp23-7981	DCp23-7981
*	*	*	*	*	*	*	*	*	*	*	*	*		913723059001	913723059001	913723059001	912623087008	912623087008	913723059001	913723059001	913723059001	913723059001
*	*	*	*	*	*	*	*	*	*	*	*	*		1	1	1	1	1	1	1	1	1
*	*	*	*	*	*	*	*	*	*	*	*	*		B	E	G	E	A	A	H	G	A
*	*	*	*	*	*	*	*	*	*	*	*	*		4	5	1	2	2	3	1	4	4
*	*	*	*	*	*	*	*	*	*	*	*	*		none	none	none	none	none	none	none	none	none
CloneID	Chrom_Chickpea_kabuli_v263	ChromPosTag_Chickpea_kabuli_v263	AlnCnt_Chickpea_kabuli_v263	AlnEvalue_Chickpea_kabuli_v263	Strand_Chickpea_kabuli_v263	CallRate	OneRatio	PIC	AvgReadDepth	StDevReadDepth	Qpmr	Reproducibility		ICC1052	ICC5613	ICC10945	ICC11121	ICC12654	Krasnocut-123	Looch	Privo-1	Tassay
5824868	Ca7	20786769	1	4.3e-29	Minus	0.961538	0.5	0.5	15.1765	8.8586	1.44755	0.976744		-	0	0	0	1	1	1	0	1
5826239	Scaffold5166	118450	1	9.3e-26	Plus	0.961538	0.5	0.5	29.0886	13.7686	1.93338	0.95122		1	1	0	1	-	0	0	1	0
5826240	Scaffold5166	118450	1	4.3e-29	Plus	0.961538	0.5	0.5	28.8395	15.0074	1.97662	0.97619		1	0	1	0	1	0	1	0	1
10265817	Ca4	16692981	1	4.3e-29	Minus	1	0.5	0.5	12.7778	7.39703	1.7692	0.95		0	0	0	0	0	1	1	1	1
8822704	Ca7	23793429	1	6.66e-14	Minus	0.990385	0.504854	0.499953	22.6923	12.6656	1.30623	0.952381		1	1	1	0	0	1	1	0	1
5825781	Ca7	20805397	1	2.25e-20	Minus	0.971154	0.49505	0.499951	22.95	12.1664	1.69197	0.95		0	0	0	0	1	-	1	1	1
5825903	Ca4	35382486	1	4.3e-29	Plus	0.971154	0.50495	0.499951	12.0649	7.59586	1.42693	0.954545		1	1	1	1	1	1	0	0	0
5824800	Ca4	10970309	1	4.3e-29	Plus	0.951923	0.494949	0.499949	15.525	8.89378	1.59895	0.955556		-	0	0	0	1	0	1	1	1
10259997		0	0	999		0.951923	0.494949	0.499949	21.7308	12.7487	1.70172	0.954545		1	-	1	1	1	0	0	0	0
5826149	Ca2	21404153	1	2.25e-20	Plus	0.932692	0.505155	0.499947	22.6548	12.0786	1.90772	0.977273		1	1	1	1	-	0	0	0	0
10269352	Ca4	36048409	1	2e-27	Plus	0.980769	0.509804	0.499808	32.7875	14.3977	2.02465	0.97619		1	1	1	1	-	1	0	0	0
5824764	Ca7	21625949	1	2e-27	Minus	0.942308	0.489796	0.499792	10.9221	7.44463	1.27334	0.975		1	1	1	1	1	0	0	0	0
10258418	Ca3	39580042	1	4.3e-29	Plus	0.942308	0.489796	0.499792	9.2561	5.26334	1.75312	0.972973		-	0	1	0	1	1	0	0	1
5824996	Ca8	12059664	1	7.81e-20	Minus	0.923077	0.489583	0.499783	13.9512	8.14488	1.8322	0.972973		0	1	1	0	1	0	1	0	1
5824549	Ca1	11339889	1	4.3e-29	Minus	0.990385	0.485437	0.499576	9.53333	6.27446	1.55036	0.953488		1	0	0	1	1	1	1	0	1
5824683	Ca4	35643383	1	3.34e-25	Plus	0.990385	0.514563	0.499576	9.56098	5.52621	1.37162	0.954545		0	0	0	0	1	0	1	1	1
5824805	Ca4	35824346	1	2.59e-26	Plus	0.990385	0.485437	0.499576	11.6753	7.60287	1.55985	0.968254		0	0	0	0	-	0	1	1	1
5825109	Ca2	18257052	1	6.66e-14	Minus	0.951923	0.515152	0.499541	21.1667	10.9467	1.82391	1		0	0	0	0	0	0	1	1	1
5826212	Ca4	36231643	1	9.3e-26	Plus	0.951923	0.484848	0.499541	15.7625	10.5561	1.58489	0.977273		0	0	0	0	-	0	1	1	1
5824725	Ca1	11290429	1	4.3e-29	Minus	0.932692	0.484536	0.499522	12.3827	5.24832	2.10079	0.97619		-	0	0	1	-	1	1	0	1
5824773	Ca6	63712403	1	2e-27	Minus	0.932692	0.515464	0.499522	9.14815	5.08474	1.56464	0.953488		0	1	0	1	-	-	1	0	1
10258537	Ca4	28648220	1	4.3e-29	Minus	0.913462	0.515789	0.499501	9.0241	5.2732	1.70524	0.95122		0	0	0	0	-	1	1	1	1
10260021	Ca3	30140687	1	4.3e-29	Minus	1	0.519231	0.49926	15.7975	11.1371	1.38841	0.975		1	1	1	1	1	1	0	0	0
5825716	Ca6	28310276	1	3.56e-24	Plus	0.980769	0.519608	0.499231	15.4231	9.36239	1.35507	0.953488		1	0	1	0	1	1	0	0	0
5825926	Ca1	1986181	4	4.3e-29	Minus	0.961538	0.52	0.4992	20.7778	16.6318	1.36179	0.952381		1	1	1	1	1	0	0	0	0
5824874	Ca4	12193392	1	4.3e-29	Plus	0.971154	0.475248	0.498775	12.7432	7.19809	1.63714	0.953488		0	0	0	0	0	1	1	1	1
10268630	Ca4	27746723	1	2.9e-25	Minus	0.971154	0.524752	0.498775	21.1829	13.8724	1.32185	0.954545		0	0	0	0	-	1	1	0	1
23884852		0	0	999		0.971154	0.475248	0.498775	7.3125	4.76076	1.43255	0.965812		0	0	0	0	0	0	1	0	1
5825328	Ca1	2976397	1	9.3e-26	Plus	0.932692	0.474227	0.498671	20.8228	12.97	1.58778	0.95		1	1	1	1	1	0	0	0	0
5824798		0	0	999		0.980769	0.470588	0.49827	23.1154	11.1815	1.86894	0.97619		0	0	0	0	1	0	1	1	1
5825119		0	0	999		0.980769	0.470588	0.49827	15.0128	8.05509	1.82585	0.965812		0	0	0	0	0	1	1	0	1
5825062		0	0	999		0.961538	0.47	0.4982	12.1923	6.75213	1.81363	0.95		0	0	0	0	1	0	1	1	1
10269180	Ca6	35913354	1	2.27e-13	Minus	0.961538	0.47	0.4982	21.8493	11.2951	1.75889	0.95		1	1	1	1	1	0	0	0	0
5825267	Ca4	36998847	2	4.3e-29	Plus	0.942308	0.469388	0.498126	20.662	10.7925	1.85774	0.97619		1	1	1	0	1	1	0	0	0
10267097	Ca4	15731150	1	3.28e-10	Minus	0.942308	0.469388	0.498126	11.3816	6.757	1.70907	1		0	1	1	1	1	1	0	0	0
5824782		0	0	999		0.971154	0.534653	0.497598	10.1035	5.83693	1.55605	0.953488		0	0	0	0	1	0	1	0	1
8822773	Ca4	34674664	1	3.56e-24	Minus	0.971154	0.465347	0.497598	16.0909	11.0055	1.48838	0.975		-	0	0	0	0	1	1	0	1
10264234	Ca4	16537899	1	4.3e-29	Plus	0.971154	0.465347	0.497598	8	4.70679	1.69944	0.97561		0	0	0	0	0	1	1	1	1
5826054	Ca4	36048409	1	2e-27	Plus	0.951923	0.464646	0.4975	25.3636	14.0896	1.5942	0.976744		0	0	0	0	-	0	1	1	1
5826090	Ca7	21616093	1	9.15e-20	Minus	0.932692	0.536082	0.497396	17.6786	10.7106	1.63281	0.97561		1	-	1	1	-	0	0	0	0
8822594	Ca2	18430000	1	4.3e-29	Minus	0.980769	0.539216	0.496924	27.8276	15.9433	1.62132	1		0	0	0	0	0	1	1	0	1
5825720		0	0	999		0.961538	0.46	0.4968	17.0822	12.9749	1.2691	0.955556		1	1	1	1	-	0	0	0	0
8822545	Ca4	54660790	1	4.3e-29	Plus	0.961538	0.46	0.4968	12.3099	8.05018	1.41562	0.978261		0	0	0	0	0	1	1	0	1
5824550		0	0	999		0.942308	0.540816	0.496668	6.3908	3.51796	1.6369	0.953488		1	1	1	1	-	0	0	1	0
8822638		0	0	999		0.942308	0.540816	0.496668	22.6704	13.5686	1.58988	0.953488		0	1	1	1	1	1	0	0	0
5824609	Scaffold5162	80267	1	4.3e-29	Minus	0.923077	0.541667	0.496528	15.8878	11.2766	1.47265	1		0	1	1	0	-	0	1	1	0
5825863	Ca4	34185594	1	4.3e-29	Plus	0.923077	0.458333	0.496528	9.84932	5.60252	1.61808	0.954545		1	1	1	1	0	1	0	0	0
10260077	Ca6	40103241	1	1.34e-16	Minus	0.971154	0.544554	0.49603	23.1191	10.7486	1.86777	0.977778		1	1	1	1	1	0	0	0	0
13144368	Ca1	33335517	1	4.61e-16	Minus	0.971154	0.544554	0.49603	24.3023	12.5049	1.90163	0.976744		1	1	1	1	1	-	0	0	0
5824674	Ca6	63712400	1	2.01e-22	Plus	0.951923	0.545455	0.495868	13.1059	8.4478	1.58897	0.95122		0	1	0	1	0	-	1	0	1
5824783	Ca1	3073832	1	2e-27	Minus	0.951923	0.454545	0.495868	6.21622	3.28909	1.78639	0.97561		1	1	1	1	-	0	0	0	0
8822577	Ca3	51239191	1	2e-27	Plus	1	0.451923	0.495377	7.52113	6.12742	1.26645	0.977778		1	1	1	1	0	0	0	0	0
5825964		0	0	999		0.980769	0.54902	0.495194	12.378	8.41259	1.28137	0.977778		1	1	1	1	1	1	0	0	0
8822769		0	0	999		0.961538	0.45	0.495	8.30556	5.20854	1.64428	1		0	0	1	0	0	1	1	0	1
15989546	Ca4	15721387	1	3.26e-18	Minus	0.961538	0.55	0.495	24.2588	10.8152	1.9752	0.975		1	1	1	1	1	1	0	0	0
8822652	Ca4	54881074	1	1.21e-10	Plus	0.923077	0.447917	0.494575	14.4028	6.544	2.03152	0.954545		0	0	1	0	0	1	1	0	1
8822743	Ca2	19713659	1	4.3e-29	Minus	0.903846	0.553191	0.494341	30.2889	15.6164	2.02053	1		1	1	1	1	1	1	0	0	0
5824570	Ca7	20730537	1	2e-27	Plus	0.971154	0.445545	0.494069	11.6567	6.70387	1.53563	0.978261		1	1	1	1	0	0	0	0	0
5825850	Ca4	35020710	1	4.3e-29	Minus	0.971154	0.445545	0.494069	9.55072	5.30664	1.66246	1		-	1	1	1	0	1	0	0	0
5826010	Ca7	32015865	1	1.54e-28	Minus	0.971154	0.554455	0.494069	14.2391	8.20044	1.46636	0.974359		1	0	0	0	1	1	1	0	1
5824651	Ca4	35379903	1	5.6e-23	Minus	0.951923	0.444444	0.493827	18.027	8.87598	1.8965	0.964912		0	0	0	0	1	0	1	1	1
5825144	Ca4	36552671	1	2.36e-26	Minus	0.951923	0.444444	0.493827	14.4605	7.93301	1.7784	0.953488		0	0	0	0	-	0	1	1	1
5826057	Ca4	36555676	1	4.3e-29	Plus	0.951923	0.444444	0.493827	39.4783	16.9642	2.29579	1		1	1	1	1	0	1	0	0	0
8822609	Ca4	54695314	1	3.38e-11	Plus	0.951923	0.444444	0.493827	19.0139	9.46997	1.59256	1		0	0	1	0	0	1	1	0	1
10260051	Ca4	16631419	1	4.3e-29	Minus	0.951923	0.444444	0.493827	8.73913	5.17142	1.47533	0.977778		1	1	1	1	1	0	0	0	0
5824605	Ca7	49550502	1	4.3e-29	Minus	1	0.557692	0.493343	14.0964	7.95562	1.76974	0.952381		1	0	0	0	1	1	1	0	1
5825833	Ca4	34164729	1	4.3e-29	Plus	0.980769	0.558824	0.49308	17.8823	10.0263	1.53652	0.975		1	1	1	1	1	1	0	0	0
5824867	Ca4	34503700	1	4.3e-29	Minus	0.961538	0.44	0.4928	11.3824	6.52829	1.65067	1		1	0	1	1	0	1	0	0	0
5824928	Ca4	8384468	1	4.3e-29	Plus	0.961538	0.44	0.4928	13.1912	8.60106	1.47147	0.969697		0	0	0	1	-	0	1	1	1
5826246	Ca2	18430526	2	1.56e-23	Minus	0.961538	0.44	0.4928	19.5278	10.8679	1.62955	0.97619		1	-	1	1	1	0	0	0	0
5825085	Ca4	36559374	1	1.13e-17	Minus	0.942308	0.438776	0.492503	17.9118	10.5115	1.63983	0.955556		-	1	1	1	0	1	0	0	0
5825329	Ca1	2976397	1	4.3e-29	Plus	0.971154	0.435644	0.491716	21.1045	7.78083	2.76766	0.953488		0	0	0	0	-	1	1	1	1
8822548	Ca4	34674664	1	1.05e-19	Minus	0.971154	0.435644	0.491716	20.8143	11.6144	1.46807	0.976744		1	1	1	1	1	0	0	0	0
10269181	Ca4	32082072	1	4.37e-17	Plus	0.971154	0.435644	0.491716	22.8508	12.0252	1.65579	0.95		1	1	1	1	1	0	0	0	0
5824847	Ca4	35643383	1	4.3e-29	Plus	0.951923	0.434343	0.491378	12.3429	6.5003	1.81745	0.954545		1	1	1	1	0	1	0	0	0
10266901		0	0	999		0.951923	0.434343	0.491378	26.7733	15.8043	1.51112	0.97561		0	0	0	0	0	0	1	0	1
5826175	Ca4	36979088	2	4.3e-29	Plus	0.932692	0.43299	0.491019	15.6	10.6782	1.51848	0.955556		1	1	1	0	1	1	0	0	0
5824761	Ca7	20786769	1	7.24e-22	Minus	0.980769	0.431373	0.490581	14.5077	7.78386	1.5646	0.955556		-	1	1	1	0	0	0	0	0
5824801	Ca4	36552671	1	4.3e-29	Minus	0.980769	0.431373	0.490581	7.3125	5.3411	1.329	0.955556		0	1	1	1	0	1	0	0	0
5824943	Ca6	8915891	1	1.34e-16	Minus	0.980769	0.431373	0.490581	17.7059	11.4495	1.44241	0.976744		0	1	1	1	1	0	0	0	0
5824747	Ca6	12687254	1	4.3e-29	Plus	0.961538	0.43	0.4902	11.0548	6.1575	1.51726	0.954545		0	1	0	0	0	0	1	0	1
10268120	Ca4	8115377	1	4.3e-29	Plus	0.961538	0.43	0.4902	18.9155	8.94387	1.87119	0.976744		0	0	0	0	0	0	1	0	1
11063934	Ca4	15731147	1	4.3e-29	Plus	0.961538	0.57	0.4902	16.1379	7.80535	1.85425	1		1	1	1	1	-	1	0	0	0
5824673		0	0	999		0.942308	0.428571	0.489796	12.0556	6.7862	1.769	0.97561		0	1	1	0	1	1	0	0	0
5825196	Ca6	63700828	1	2.59e-26	Plus	0.942308	0.571429	0.489796	21.9022	11.6517	1.86247	0.97619		0	1	0	1	0	-	1	0	1
5826061	Ca4	8573909	1	2.36e-26	Minus	0.942308	0.428571	0.489796	16.7826	9.06797	1.79111	0.97619		1	0	0	1	-	0	1	0	1
10263568		0	0	999		0.942308	0.428571	0.489796	12.8088	6.69341	1.83021	1		1	1	1	1	-	0	0	0	0
5826181	Ca2	19714080	1	4.3e-29	Plus	0.923077	0.572917	0.489366	30.8864	16.0881	1.75306	0.953488		1	1	1	1	1	1	0	0	0
5824711	Ca6	63401431	1	1.35e-23	Plus	0.971154	0.574257	0.488972	19.0341	9.1085	2.05807	0.973684		0	1	0	1	0	-	1	0	1
10259627	Ca4	21957956	1	3.26e-18	Minus	0.971154	0.574257	0.488972	14.6044	9.49711	1.4785	0.95		0	1	0	0	-	-	1	1	1
5826110	Ca1	9054962	2	3.34e-25	Plus	0.951923	0.575758	0.488522	23.8222	15.3685	1.48983	0.95122		1	0	1	1	1	0	0	1	0
8822725	Ca4	25269989	1	4.3e-29	Plus	0.951923	0.575758	0.488522	15.9255	8.94575	1.85701	0.975		1	0	0	0	-	1	1	1	1
8822780	Ca2	19714080	1	9.3e-26	Plus	0.951923	0.424242	0.488522	32.0139	15.1854	2.06673	0.976744		0	0	0	0	0	0	1	1	1
10257760	Ca4	29961771	1	4.3e-29	Minus	0.951923	0.575758	0.488522	16.9785	9.5557	1.70565	0.952381		1	0	0	0	-	1	1	0	1
10260061	Ca4	16631416	1	2e-27	Plus	0.951923	0.424242	0.488522	13.0152	6.25347	1.84424	0.977273		1	1	1	1	1	0	0	0	0
10267944		0	0	999		0.951923	0.424242	0.488522	18.791	11.6549	1.61945	0.954545		-	-	1	1	1	0	0	0	0
5826152	Ca7	23281906	1	5.31e-22	Minus	0.980769	0.578431	0.487697	11.0118	7.85979	1.27716	0.953488		1	1	1	1	0	0	0	0	0
5824688	Ca8	10190836	1	4.3e-29	Minus	0.942308	0.418367	0.486672	8.95714	5.21929	1.46159	0.977778		0	-	0	0	1	1	1	0	1
5825499	Ca4	16692981	1	9.3e-26	Minus	0.942308	0.418367	0.486672	13.2727	5.76443	2.21673	0.97619		-	1	1	1	1	0	0	0	0
11063085	Ca1	48687783	1	2e-27	Plus	0.942308	0.418367	0.486672	10.7794	7.03112	1.53946	0.954545		0	0	0	0	0	0	1	1	1
5825465	Ca4	11114575	1	4.3e-29	Minus	0.923077	0.416667	0.486111	10.1067	5.81394	1.6996	0.968254		1	0	0	0	-	0	1	0	1
5825725	Ca7	24035704	2	1.58e-15	Minus	0.971154	0.415842	0.485835	9.64179	5.81224	1.62698	0.954545		0	1	0	0	1	0	1	0	1
8822658	Ca2	19713659	1	7.19e-27	Minus	0.971154	0.415842	0.485835	29	14.3805	1.83103	1		0	0	0	0	0	0	1	1	1
5824991	Ca1	3068770	1	1.34e-16	Plus	0.951923	0.414141	0.485257	17.2424	9.8858	1.63487	0.955556		0	0	0	0	1	1	1	1	1
5825219	Ca2	21432673	1	9.3e-26	Minus	0.951923	0.414141	0.485257	15.8235	8.70081	1.58267	0.952381		0	0	0	0	0	1	1	0	1
10260086	Ca4	42412835	1	1.95e-14	Plus	0.980769	0.411765	0.484429	14.7231	8.89513	1.55652	0.97561		1	1	1	1	-	0	0	0	0
5825439	Ca1	7774492	1	2e-27	Minus	0.961538	0.41	0.4838	24.8205	14.2593	1.91339	1		1	1	1	1	-	0	0	0	0
5826228	Ca1	6170627	1	4.3e-29	Minus	0.961538	0.59	0.4838	27.1868	15.6415	1.43578	0.977273		-	0	0	0	1	-	1	1	1
5824917	Ca2	18204751	1	8.26e-26	Minus	0.942308	0.408163	0.483132	8.54286	5.05311	1.62952	0.97561		0	0	0	0	0	0	1	1	1
5825522	Ca6	63609239	1	3.34e-25	Minus	0.942308	0.591837	0.483132	10.0543	6.27861	1.47821	0.953488		0	1	0	1	0	1	1	0	1
10265114	Ca2	21404377	1	9.3e-26	Minus	0.942308	0.408163	0.483132	6.55072	3.95825	1.53716	0.977778		0	0	0	0	0	1	1	0	0
5825661	Ca2	27687485	1	7.81e-20	Plus	0.990385	0.407767	0.482986	13.918	10.8753	1.32394	0.952381		1	1	1	0	0	0	0	0	0
5825925	Ca7	49269176	1	1.54e-28	Plus	0.971154	0.594059	0.482306	16.9894	8.23394	1.76811	0.95122		1	1	1	1	-	0	0	1	1
10260023		0	0	999		0.961538	0.4	0.48	9.98485	5.35552	1.6935	1		1	1	1	1	-	0	0	0	0
15989883	Ca4	15721381	1	3.91e-13	Minus	0.990385	0.398058	0.479216	22.2615	13.5024	1.62715	0.976744		0	0	0	0	0	0	1	1	1
5824758	Scaffold0605	51562	1	4.3e-29	Minus	0.942308	0.397959	0.479175	16.6923	10.303	1.57169	0.97561		1	1	1	0	1	0	0	0	0
10257622	Ca3	30140685	1	3.34e-25	Minus	0.942308	0.397959	0.479175	16.7123	7.86788	1.96764	1		0	0	0	0	0	0	1	1	1
10269225	Ca3	3069070	3	4.3e-29	Plus	0.942308	0.602041	0.479175	15.1111	7.90076	1.76044	0.95		-	0	1	0	1	0	1	0	1
10265615	Ca3	39580045	1	4.3e-29	Minus	0.923077	0.604167	0.478299	13.7263	7.65361	1.82345	0.952381		1	0	1	0	1	1	1	0	1
5825789	Ca4	49813723	1	1.4e-17	Plus	0.951923	0.393939	0.477502	26.4918	15.2934	1.99002	0.977273		1	1	1	1	-	0	0	0	0
5826223	Ca4	36555679	1	5.42e-15	Minus	0.951923	0.393939	0.477502	18.6229	10.1273	1.75646	0.952381		1	1	1	1	0	0	0	0	0
5825514	Ca8	8864150	1	2e-27	Minus	0.980769	0.392157	0.47674	22.4032	12.5203	1.52042	0.956522		1	1	1	1	0	0	0	0	0
5826211	Ca4	36231643	1	4.3e-29	Plus	0.980769	0.392157	0.47674	19.3809	9.95933	1.62964	0.977778		1	1	0	1	-	1	0	0	0
10258162	Ca2	19309872	1	1.56e-23	Plus	0.980769	0.392157	0.47674	14.082	7.35136	1.46038	0.954545		0	0	0	0	0	0	1	0	1
5826171	Ca7	24183755	1	5.63e-22	Plus	0.961538	0.61	0.4758	21.7263	11.6659	1.72663	0.966667		0	1	1	1	0	0	0	1	0
10257855	Ca4	27550770	1	4.3e-29	Minus	0.961538	0.61	0.4758	22.3061	12.4149	1.48689	0.976744		1	0	0	0	-	-	1	0	1
10258661	Ca3	37968767	1	4.3e-29	Minus	0.961538	0.39	0.4758	11.6721	7.47394	1.3285	0.977778		1	0	1	1	-	0	0	0	0
5824853	Ca4	38088211	1	4.3e-29	Minus	0.942308	0.612245	0.474802	10.5859	5.65687	1.72136	0.95122		0	0	0	0	1	1	1	1	1
5826104		0	0	999		0.942308	0.387755	0.474802	25.3485	13.7989	1.93695	0.95122		0	1	1	1	1	0	0	1	0
11064223	Ca4	7547840	1	2.27e-13	Minus	0.942308	0.387755	0.474802	22.2029	16.1016	1.27507	0.953488		0	0	0	0	0	0	1	1	1
5825818	Ca7	49604106	1	9.3e-26	Plus	0.971154	0.386139	0.474071	14.791	9.42454	1.53515	1		0	1	1	1	-	0	0	0	0
5824671	Ca4	36448600	1	1.2e-24	Plus	1	0.615385	0.473373	11.5474	7.863	1.26197	0.954545		0	0	1	0	1	0	1	1	1
5825284	Ca6	17598075	1	7.19e-27	Minus	1	0.384615	0.473373	8.85	5.13103	1.36717	0.976744		0	0	0	1	0	0	1	0	1
5826066	Ca4	13341016	1	5.42e-15	Minus	0.951923	0.616162	0.473013	38.62	18.898	1.97454	0.976744		1	0	0	0	-	1	1	1	1
5825738	Ca6	46025119	1	6.66e-14	Minus	0.932692	0.618557	0.471889	21.2136	14.8289	1.44108	0.974359		0	1	0	1	1	0	1	1	1
5826007	Ca1	6037952	1	4.3e-29	Plus	0.951923	0.626263	0.468115	28.7172	12.1215	2.39319	0.95122		1	0	0	1	1	1	1	1	1
5825081	Ca7	49425849	1	1.58e-17	Minus	0.980769	0.372549	0.467512	9.06667	5.94942	1.38315	0.954545		0	1	1	1	1	1	0	0	0
5825371	Ca7	23744956	1	9.3e-26	Minus	0.961538	0.63	0.4662	10.0202	5.54318	1.62378	0.975		0	1	1	1	-	1	1	0	1
10260078	Ca4	25459693	1	3.26e-18	Plus	0.990385	0.368932	0.465642	14.6786	6.5849	1.77559	0.95122		0	1	1	1	1	0	0	0	0
5825907	Scaffold0592	276701	1	4.3e-29	Minus	0.942308	0.367347	0.464806	17.5246	10.5483	1.8048	0.952381		0	0	0	0	1	-	1	0	1
5824929	Ca2	30220999	1	4.3e-29	Minus	0.971154	0.366337	0.464268	9.11111	5.63749	1.54506	1		0	0	0	0	0	0	1	1	1
5826229	Ca1	6170627	1	9.3e-26	Minus	0.971154	0.366337	0.464268	28.9206	12.9496	2.1617	1		0	1	1	1	0	0	0	0	0
10269054	Ca3	37968764	1	9.87e-11	Plus	0.971154	0.366337	0.464268	19.9286	11.8546	1.57116	0.955556		1	0	1	1	-	0	0	0	0
13155355	Ca3	39814343	1	4.3e-29	Minus	0.971154	0.633663	0.464268	10.2755	6.2886	1.39514	0.952381		1	0	1	0	1	1	1	1	1
15979851		0	0	999		0.971154	0.366337	0.464268	14.7581	7.42638	1.9329	0.966667		0	0	0	0	0	0	1	1	1
10258575	Ca3	57374156	1	4.3e-29	Plus	0.894231	0.634409	0.463869	12.6195	8.94459	1.3199	0.973684		0	0	1	0	1	0	1	1	1
10258190	Ca3	37976406	1	4.3e-29	Minus	0.951923	0.363636	0.46281	11.8621	6.88188	1.64774	1		0	0	1	1	-	0	0	0	0
5824714	Ca7	21616093	1	4.3e-29	Minus	0.980769	0.362745	0.462322	7.18333	4.37985	1.39065	0.976744		0	0	0	0	1	0	1	1	1
5824842	Ca7	13507662	1	4.3e-29	Minus	0.990385	0.359223	0.460364	5.03846	3.0882	1.52154	0.954545		1	1	1	1	1	0	0	0	0
10258936	Ca2	36911190	1	2.71e-19	Plus	0.942308	0.642857	0.459184	25.7551	17.4462	1.50431	0.952381		1	1	1	1	1	1	0	0	0
5825788	Ca7	13507659	1	1.14e-08	Plus	0.971154	0.356436	0.458779	22.7636	13.6208	1.75129	0.976744		1	1	1	1	1	0	0	0	0
8822629		0	0	999		0.971154	0.356436	0.458779	18.3273	10.7264	1.68778	1		0	-	1	1	1	0	0	0	0
10258969	Ca4	38005649	1	1.52e-22	Plus	0.971154	0.643564	0.458779	11.6214	6.99531	1.39747	0.97619		0	0	0	0	1	1	1	1	1
5824748	Ca4	41869227	1	4.3e-29	Minus	0.980769	0.647059	0.456747	15.8476	10.506	1.42092	0.974359		0	1	0	0	1	1	1	1	1
5825634	Ca4	13341016	1	2e-27	Minus	0.980769	0.352941	0.456747	14.7547	6.77372	1.89978	0.954545		0	1	1	1	1	0	0	0	0
5825827	Ca7	32055213	1	4.33e-24	Plus	0.961538	0.35	0.455	9.67925	5.92333	1.55749	0.976744		1	1	1	1	0	0	0	0	0
5826245	Ca6	18471114	1	2.47e-20	Minus	0.961538	0.35	0.455	38.375	18.062	1.92166	1		1	1	0	0	1	1	0	0	0
5825961	Ca3	10758105	1	3.53e-09	Minus	0.990385	0.650485	0.454708	31.8411	15.6672	1.66098	1		0	0	0	0	1	1	1	1	1
5825636	Ca5	16840354	1	4.3e-29	Minus	0.942308	0.653061	0.453145	14.598	8.52822	1.57173	0.97561		1	0	0	0	-	0	1	1	1
5824807	Ca4	36284807	1	4.3e-29	Plus	1	0.346154	0.452663	10.3396	5.85338	1.33141	0.955556		1	1	0	1	0	1	0	0	0
5824932		0	0	999		1	0.653846	0.452663	9.88235	7.18153	1.38246	0.97561		1	1	0	0	1	1	1	0	1
5824838		0	0	999		0.961538	0.34	0.4488	22	9.98888	2.01506	0.977778		1	1	0	0	-	1	0	0	0
5825787	Ca7	49209364	1	8.61e-20	Minus	0.961538	0.34	0.4488	18.9259	9.16081	1.84209	0.953488		0	1	1	1	-	1	0	0	0
10260128	Ca8	12458705	1	4.3e-29	Minus	0.961538	0.34	0.4488	7.77358	4.2941	1.79324	0.968254		0	0	0	0	-	1	0	0	0
5826048		0	0	999		0.990385	0.339806	0.448676	8.09259	5.18998	1.57983	0.952381		0	1	1	1	0	0	0	0	0
5825836	Ca4	38027401	1	4.3e-29	Minus	0.942308	0.663265	0.446689	10.0943	6.00555	1.58086	0.966667		1	0	0	0	-	-	1	0	1
5825783	Ca6	18499649	1	7.86e-15	Minus	1	0.336538	0.446561	20.0588	14.3601	1.2781	0.978261		1	1	0	0	1	1	0	0	0
5825462	Ca7	31072059	1	2.36e-26	Minus	0.990385	0.330097	0.442266	11.5849	6.7724	1.66476	0.977778		0	0	0	0	1	0	1	0	1
10260029		0	0	999		0.961538	0.33	0.4422	17.8929	9.38403	1.79604	1		0	1	1	1	-	0	0	0	0
10261490	Ca4	34541003	1	2.08e-21	Plus	0.951923	0.323232	0.437506	15.3103	7.73529	2.03753	0.97619		0	0	0	0	0	0	1	0	1
5824552	Ca6	48561967	1	4.3e-29	Minus	0.990385	0.320388	0.435479	5.2449	3.007	1.59874	0.97619		0	0	0	1	1	0	0	0	0
5824738	Scaffold4365	321946	1	7.24e-22	Minus	0.990385	0.320388	0.435479	6.3	4.531	1.43778	0.976744		1	0	0	0	1	0	0	1	1
5825884	Ca3	39580045	1	2e-27	Minus	0.990385	0.320388	0.435479	15.1225	9.52469	1.34405	0.953488		0	1	0	1	0	0	0	0	0
5825178	Ca5	55933645	1	4.3e-29	Plus	0.961538	0.32	0.4352	10.2353	5.86979	1.65757	1		0	1	1	1	0	0	0	0	0
5825771	Ca4	28207192	1	3.56e-24	Minus	0.961538	0.68	0.4352	22.6239	11.6979	1.8883	0.975		0	1	0	0	1	1	1	1	1
5826011	Ca7	32015865	1	3.34e-25	Minus	0.961538	0.32	0.4352	15.96	8.97543	1.87799	0.977273		0	1	1	1	0	0	0	0	0
5824852	Ca7	32065152	1	7.19e-27	Plus	0.932692	0.319588	0.434903	11.7451	6.81936	1.71586	0.977273		0	1	1	1	0	0	0	0	0
5826042	Ca4	25269989	1	9.3e-26	Plus	0.932692	0.319588	0.434903	15.7679	8.30015	1.82623	1		0	-	1	1	-	0	0	0	0
5826008	Ca1	6037952	1	4.33e-24	Plus	0.951923	0.313131	0.43016	28.7091	12.8115	2.36451	1		0	1	1	0	0	0	0	0	0
5824633	Ca2	16685826	1	4.3e-29	Plus	0.961538	0.31	0.4278	5.94118	3.34554	1.74975	0.953488		1	1	0	0	1	0	0	0	0
5824587	Ca2	16554369	1	4.3e-29	Minus	0.971154	0.306931	0.425448	7.32	4.53184	1.39661	1		0	1	0	0	-	0	0	0	0
5825856	Ca7	31995102	1	7.19e-27	Minus	0.942308	0.306122	0.424823	10.5918	4.78057	2.33479	0.977273		0	-	1	1	0	0	0	0	0
5826263	Ca6	50648246	1	1.34e-16	Plus	0.961538	0.3	0.42	18.2909	13.3983	1.34264	0.952381		1	1	0	0	1	0	0	0	0
10269454	Ca8	12225231	1	2.59e-26	Minus	0.961538	0.3	0.42	21.3261	13.3629	1.5457	0.978723		1	0	0	0	0	0	0	1	0
5824956	Ca7	15030371	1	3.26e-18	Plus	0.932692	0.298969	0.419173	6.12245	3.84194	1.65136	0.954545		0	1	1	1	1	0	0	0	0
10269068	Ca8	9427578	1	9.4e-19	Minus	0.932692	0.701031	0.419173	20.4018	12.8003	1.61543	1		1	0	1	1	1	1	0	0	0
5825899	Ca4	38090247	1	9.3e-26	Plus	0.971154	0.29703	0.417606	16.4167	9.2665	1.52248	1		1	1	1	1	-	0	0	0	0
10267951		0	0	999		0.971154	0.29703	0.417606	21.9787	11.4139	1.86804	1		-	1	1	1	1	0	0	0	0
5824729		0	0	999		0.951923	0.707071	0.414243	11.2957	7.05626	1.41066	0.977273		1	1	0	1	1	1	1	0	1
5824823		0	0	999		0.951923	0.292929	0.414243	9.53191	5.71616	1.7649	0.976744		0	1	1	1	-	0	0	0	0
5826142	Scaffold0025	977	1	4.3e-29	Minus	0.951923	0.292929	0.414243	25.449	16.4081	1.53956	1		0	0	1	1	1	1	0	0	0
10260031	Ca4	30512842	1	5.6e-23	Plus	0.951923	0.292929	0.414243	16.8	10.0777	1.55887	1		0	1	1	1	-	0	0	0	0
5825739	Ca3	39687420	1	5.47e-22	Minus	0.990385	0.291262	0.412857	16.6957	9.03585	1.96588	0.977778		0	1	0	1	0	0	0	0	0
5824815	Ca7	32096128	1	1.1e-24	Minus	0.961538	0.29	0.4118	14.7447	8.97625	1.66334	1		0	1	1	1	0	0	0	0	0
5825814	Ca4	10283162	1	7.19e-27	Minus	0.961538	0.29	0.4118	11.04	7.98489	1.40047	0.954545		0	1	1	1	1	0	0	0	0
5826162	Ca4	57833950	1	3.26e-18	Minus	0.961538	0.29	0.4118	8.04082	5.64587	1.32064	0.978261		-	0	0	1	0	0	0	1	0
5824870	Ca6	58387645	1	4.3e-29	Plus	0.971154	0.287129	0.409372	11.6458	6.95368	1.58859	0.953488		0	0	0	0	-	0	0	1	0
5826027	Ca4	17183046	1	2.59e-26	Plus	0.942308	0.714286	0.408163	14.1892	8.79344	1.6181	0.97619		0	1	1	1	1	0	0	0	1
8776052	Ca1	6164149	2	4.33e-24	Minus	0.961538	0.28	0.4032	12.56	7.00902	1.95328	0.95122		0	1	0	1	0	0	0	0	0
8822705	Ca7	34061563	1	4.11e-08	Minus	0.961538	0.28	0.4032	9.4375	5.31862	1.7646	0.953488		0	0	0	0	0	0	1	0	1
10260183	Ca8	12173361	1	9.3e-26	Minus	1	0.278846	0.402182	7.78049	5.09669	1.37888	1		1	0	0	0	0	0	0	1	0
5825014	Ca6	54265248	1	8.8e-12	Minus	0.971154	0.277228	0.400745	17.0816	10.4858	1.48249	1		1	0	0	1	0	0	0	0	0
5825017	Ca1	4179727	1	1.13e-17	Minus	0.971154	0.277228	0.400745	16.1042	9.27865	1.69097	0.976744		0	1	1	0	-	0	0	0	0
5825056	Ca4	24452987	1	4.37e-17	Plus	0.971154	0.277228	0.400745	13.3721	7.11704	1.91425	0.954545		1	0	1	1	0	0	0	0	0
5825858	Ca2	16754635	2	5.56e-28	Plus	0.971154	0.277228	0.400745	12.3913	6.02343	1.8266	0.97619		1	1	0	0	0	0	0	0	0
5824959	Ca1	4179724	2	3.89e-17	Plus	0.980769	0.27451	0.398308	10.2826	6.19489	1.65387	0.97619		0	1	1	0	1	0	0	0	0
11062826	Ca5	3679513	1	4.3e-29	Minus	0.980769	0.72549	0.398308	12.2936	6.64472	1.49037	0.95		1	1	1	1	1	1	0	0	0
5824658	Ca6	63067374	1	4.3e-29	Plus	0.951923	0.727273	0.396694	9.37391	6.01225	1.40919	0.968254		1	0	1	0	-	1	1	1	1
5826160		0	0	999		0.961538	0.73	0.3942	13.2193	6.93928	1.65636	0.975		1	1	1	0	1	1	1	0	1
5824770	Ca7	23573640	1	4.3e-29	Plus	1	0.269231	0.393491	20.5238	14.9016	1.47396	0.953488		0	0	0	0	1	0	0	1	0
5824864	Ca4	38078786	1	4.3e-29	Plus	0.942308	0.734694	0.389838	32.9752	15.4093	1.98231	0.973684		1	0	0	0	-	1	1	1	1
5824700	Ca6	12029322	1	2.59e-26	Plus	0.980769	0.264706	0.389273	9.5641	5.99057	1.46674	0.954545		1	0	1	1	0	0	0	0	0
5824820	Ca4	24452990	1	4.3e-29	Minus	0.961538	0.26	0.3848	7.65854	3.97927	1.67136	0.955556		1	0	1	1	0	0	0	0	0
5825083	Ca4	43126177	1	8.17e-13	Minus	0.971154	0.257426	0.382315	14.1	7.84156	1.96406	0.955556		1	0	1	1	0	0	0	0	0
5825205	Ca1	2178270	1	4.3e-29	Plus	0.971154	0.742574	0.382315	9.96667	5.99574	1.42227	0.97561		1	1	0	1	1	0	-	1	1
5825699		0	0	999		0.971154	0.742574	0.382315	5.78761	3.44733	1.32587	0.954545		1	1	1	0	1	1	1	0	1
5826191	Ca4	28207192	1	6.43e-22	Minus	0.971154	0.257426	0.382315	23.1163	13.3316	1.84029	1		1	0	1	1	0	0	0	0	0
11064730	Ca5	63843329	1	2.77e-12	Plus	0.971154	0.257426	0.382315	9.73333	7.74425	1.26603	0.96748		-	0	0	0	0	1	0	1	0
8822760	Ca1	1063735	1	4.3e-29	Minus	0.951923	0.747475	0.377512	29.5339	13.8739	1.99492	0.95		-	0	1	0	1	1	1	1	1
10260062		0	0	999		0.951923	0.252525	0.377512	7.81395	5.0267	1.46494	0.953488		0	-	1	1	0	0	0	0	0
5825880	Ca4	10683799	1	4.3e-29	Plus	0.961538	0.75	0.375	12.9587	8.19736	1.441	1		0	0	1	1	-	0	1	0	1
5826100		0	0	999		0.971154	0.247525	0.372512	21.5897	15.9963	1.45046	0.978261		1	0	1	1	0	0	0	0	0
5824640	Ca1	28249570	1	4.3e-29	Plus	0.932692	0.752577	0.372409	19.6833	10.0075	1.62267	1		0	1	0	0	1	-	1	1	1
5825310		0	0	999		0.980769	0.245098	0.37005	19.2857	10.7027	1.82042	0.955556		0	0	1	0	-	0	0	0	0
5824623	Ca5	8046208	1	4.3e-29	Plus	0.990385	0.242718	0.367612	6.2973	4.59062	1.36993	0.977778		0	1	0	1	0	0	0	0	0
5825970		0	0	999		1	0.240385	0.3652	23.75	12.6743	1.7384	1		0	1	0	0	1	1	0	0	0
5825135	Ca2	17107922	1	4.3e-29	Plus	0.980769	0.235294	0.359862	7.63889	5.82691	1.32066	0.955556		1	0	0	0	1	0	0	0	0
5826161	Ca4	57833950	1	4.05e-17	Minus	0.980769	0.235294	0.359862	5.28947	3.44817	1.41377	0.977778		0	0	0	1	0	0	0	1	0
5824841		0	0	999		0.990385	0.23301	0.357432	11.125	7.43198	1.49675	0.956522		0	0	1	0	1	0	0	0	0
5825152	Ca4	57786562	1	2.9e-25	Minus	0.990385	0.23301	0.357432	12.1667	7.87224	1.3969	0.976744		0	0	0	1	0	0	0	1	0
5826138	Ca1	2300716	1	1.2e-24	Minus	0.990385	0.23301	0.357432	12.8387	8.08063	1.35692	0.978261		0	0	1	0	-	0	0	0	0
8776175	Ca1	8730893	3	1.85e-21	Plus	0.951923	0.767677	0.356698	72.5333	28.186	2.55063	0.97561		-	1	1	1	1	1	1	0	1
5825973		0	0	999		1	0.230769	0.35503	21.8684	11.1099	2.09199	0.977273		0	0	1	1	1	0	0	0	0
10268534	Ca1	2304235	1	9.3e-26	Minus	1	0.230769	0.35503	7.96774	5.18984	1.26401	0.956522		0	0	1	0	1	0	0	0	0
5825906	Ca7	23573643	1	4.3e-29	Minus	0.971154	0.227723	0.35173	13.475	6.4961	1.92104	0.956522		0	0	0	0	-	0	0	1	0
10258374	Ca6	12157204	2	2.9e-25	Plus	0.932692	0.773196	0.350728	18.3306	11.7348	1.50731	1		1	-	1	1	-	1	1	0	1
10269732	Ca3	65924862	1	1.24e-23	Minus	0.942308	0.77551	0.348188	15.032	9.95264	1.37598	1		1	1	1	1	1	1	1	1	0
5824566	Ca2	17533571	1	2e-27	Minus	0.990385	0.223301	0.346875	9.27778	4.82247	1.85984	1		1	0	0	0	0	0	0	1	0
5825266	Ca3	36269615	1	1.04e-24	Minus	0.990385	0.223301	0.346875	15.6857	7.81124	1.89989	1		0	1	1	1	0	0	0	0	0
5825637	Ca4	28578410	1	1.08e-19	Minus	0.990385	0.223301	0.346875	5.20588	3.78681	1.30151	0.977778		1	0	1	1	0	0	0	0	0
5825641	Ca7	56201501	1	8.47e-26	Minus	0.990385	0.223301	0.346875	10.3438	7.72419	1.29664	0.955556		1	0	0	1	0	0	0	0	0
8822693		0	0	999		0.990385	0.223301	0.346875	13.25	7.11952	1.59266	0.977273		1	1	0	1	0	0	0	0	0
23870418	Ca4	2168402	1	4.3e-29	Minus	0.990385	0.223301	0.346875	20.1714	12.4797	1.57969	0.978261		0	0	0	0	0	0	1	0	1
5824776	Ca5	8046211	1	4.3e-29	Minus	1	0.221154	0.34449	6.32353	3.91619	1.79772	0.953488		0	1	1	1	0	0	0	0	0
8822571		0	0	999		0.961538	0.22	0.3432	13.3333	7.90759	1.47577	1		0	0	0	1	1	-	0	0	0
5826079	Ca6	63067374	1	1.95e-14	Plus	0.971154	0.217822	0.340751	17.8571	10.9496	1.77116	0.955556		1	-	0	1	0	0	0	0	0
5826168	Ca4	30882956	1	2.02e-21	Minus	0.971154	0.217822	0.340751	18.2778	10.9585	1.44953	0.976744		0	0	0	1	-	0	0	0	0
5825693	Ca2	22000336	1	3e-19	Plus	0.932692	0.783505	0.33925	33.6905	14.8118	2.05269	0.973684		-	1	1	1	-	0	1	1	1
5825492	Ca6	63137010	1	9.3e-26	Minus	0.980769	0.215686	0.338331	9.17647	6.51456	1.26046	0.956522		0	-	0	1	0	0	0	0	0
5826123	Ca1	1986178	4	1.02e-19	Plus	0.980769	0.215686	0.338331	13.4848	6.61551	1.74915	0.954545		0	0	1	0	1	0	0	0	0
8776176	Ca3	23843108	2	2.39e-20	Plus	0.980769	0.215686	0.338331	23.2105	14.2204	1.63656	0.977778		1	0	0	0	0	0	0	1	0
8822782	Ca5	1128299	1	2e-27	Minus	0.980769	0.215686	0.338331	5.06667	3.11912	1.37754	0.977273		1	0	0	0	0	1	0	0	0
10266889		0	0	999		0.980769	0.215686	0.338331	17.5	9.55903	1.80848	0.977778		1	0	1	1	0	0	0	0	0
5825981	Ca1	30388211	1	2.27e-13	Plus	0.990385	0.213592	0.335941	30.1667	12.9196	2.52679	1		0	1	0	0	1	0	0	0	0
5826030		0	0	999		0.990385	0.213592	0.335941	11.303	7.16678	1.49981	0.976744		0	1	0	1	0	0	0	0	0
5826132	Ca6	63098698	1	2e-27	Minus	0.990385	0.213592	0.335941	19.8462	12.9863	1.51134	0.97561		0	1	0	1	0	0	0	0	0
5825726		0	0	999		1	0.211538	0.33358	13.9375	8.25734	1.4144	0.978261		0	0	0	1	0	0	0	0	0
5825746	Ca7	47355520	1	1.23e-11	Plus	1	0.211538	0.33358	14.1143	7.97414	1.70858	0.954545		0	1	0	1	0	0	0	0	0
10260098	Ca7	17923008	1	4.3e-29	Plus	1	0.211538	0.33358	14.1395	10.2494	1.42463	1		1	0	0	0	0	0	0	1	0
5825432	Ca7	47965430	1	7.19e-27	Minus	0.884615	0.793478	0.327741	16.4758	7.78694	2.11324	0.975		1	1	-	1	-	-	1	0	1
5825361	Ca4	58283177	2	5.56e-28	Minus	0.980769	0.205882	0.32699	26.9375	14.65	1.81652	0.955556		0	0	0	1	1	0	0	1	0
5824788	Ca4	38148476	1	9.36e-21	Plus	0.990385	0.203883	0.32463	6.06667	3.36584	1.95706	0.977273		0	1	1	1	0	0	0	0	0
5825835	Ca4	38027401	1	9.3e-26	Minus	0.990385	0.203883	0.32463	7.03448	4.62738	1.277	0.978261		0	1	1	1	-	0	0	0	0
10260070	Ca4	30882953	1	7.81e-20	Plus	0.961538	0.2	0.32	20.7143	11.7657	1.72022	0.978261		0	0	0	1	-	0	0	0	0
5826106	Ca1	2331350	1	5.69e-15	Minus	0.971154	0.19802	0.317616	14.129	8.63131	1.631	0.977273		0	0	1	0	1	0	0	0	0
5826247	Ca2	18430526	2	1.54e-28	Minus	0.971154	0.19802	0.317616	17.9143	12.157	1.60935	0.977273		0	1	1	0	0	0	0	0	0
5824742	Ca4	4739924	1	4.3e-29	Plus	0.980769	0.196078	0.315263	7.19355	4.25342	1.5431	0.977778		1	0	0	1	0	1	0	0	0
5824856	Ca7	56201499	1	2e-27	Plus	0.980769	0.196078	0.315263	9.625	6.00911	1.69705	1		1	0	0	1	0	0	0	0	0
5825927	Ca4	4739927	1	8.26e-26	Minus	0.980769	0.196078	0.315263	18.6	9.8	2.04944	0.978261		1	0	0	1	0	-	0	0	0
10266430	Ca4	38078789	1	2e-27	Minus	0.980769	0.196078	0.315263	13.1667	6.62864	2.12668	0.952381		0	1	-	1	-	0	0	0	0
11062960	Ca4	18338720	2	4.3e-29	Plus	0.932692	0.804124	0.315018	13.2188	7.51866	1.65489	0.963964		1	1	1	1	1	0	1	0	1
5824638	Ca7	47490089	1	1.54e-28	Minus	0.990385	0.194175	0.312942	5.27273	2.40294	1.83169	0.977273		0	1	0	1	0	0	0	0	0
5824698	Ca7	47490087	1	2e-27	Plus	0.990385	0.194175	0.312942	9.90909	5.3844	1.52353	0.955556		-	1	0	1	0	0	0	0	0
5824740	Ca4	12167055	1	9.36e-21	Minus	0.990385	0.194175	0.312942	12.9091	10.8135	1.28191	0.955556		0	1	0	1	0	0	0	0	0
5825326	Scaffold3523	10806	1	9.3e-26	Plus	0.990385	0.194175	0.312942	12.8667	7.75772	1.56268	0.978261		1	0	0	0	0	-	0	0	0
10268023	Ca1	8581310	1	9.07e-13	Plus	0.990385	0.194175	0.312942	18.5938	9.25966	1.95315	0.953488		1	0	0	0	0	0	0	0	0
5824547	Ca1	35008797	1	4.3e-29	Minus	0.990385	0.194175	0.312942	10.4242	6.62882	1.59294	0.976744		0	1	0	0	1	0	0	0	0
5824716	Ca4	15448741	1	2.03e-17	Minus	1	0.192308	0.310651	16.7667	7.64497	1.76439	1		0	0	0	0	1	0	0	0	0
8822663	Ca3	56919905	1	4.3e-29	Minus	1	0.192308	0.310651	5.97143	3.65268	1.63359	1		0	0	0	0	0	0	1	0	1
10260145	Ca1	8993626	1	2.9e-25	Minus	1	0.192308	0.310651	22.5517	15.7777	1.55527	0.954545		1	0	0	0	0	0	0	1	0
10268340	Ca1	8693412	1	9.3e-26	Minus	1	0.192308	0.310651	11.2667	6.01627	1.43071	0.955556		1	0	0	0	0	0	0	0	0
11064060	Ca1	43260003	1	4.3e-29	Minus	0.903846	0.808511	0.309642	16.5156	8.95037	1.74816	0.97561		-	-	1	1	1	0	1	1	1
5824898	Ca6	8830950	1	1.2e-24	Plus	0.961538	0.19	0.3078	26.7143	17.164	1.44631	1		0	0	0	1	-	0	0	0	0
10263720	Ca3	32420268	1	4.3e-29	Minus	0.913462	0.810526	0.307147	10.2441	5.68562	1.62183	0.977778		1	1	1	1	1	0	0	1	1
5824553	Ca1	34623696	1	4.3e-29	Minus	0.971154	0.188119	0.30546	6.14286	3.57885	1.69312	1		0	1	0	0	1	0	0	0	0
5824627	Ca4	57797972	1	4.3e-29	Plus	0.971154	0.188119	0.30546	10.4286	8.00191	1.44326	0.950355		0	0	0	1	0	0	0	1	0
5824858		0	0	999		0.971154	0.188119	0.30546	8.29032	4.73282	1.74411	0.977778		0	0	1	0	-	0	0	0	0
10270220	Ca7	1461183	1	4.3e-29	Plus	0.971154	0.811881	0.30546	19.8145	12.3506	1.42504	1		1	1	1	1	1	1	1	0	1
8822586	Ca1	1061101	1	4.76e-18	Minus	0.980769	0.186275	0.303153	29.9	12.243	2.27946	1		1	1	0	1	0	0	0	0	0
10260119		0	0	999		0.980769	0.186275	0.303153	8.73333	4.48652	2.01281	0.953488		0	1	0	1	0	0	0	0	0
10260125	Ca3	47976958	1	2.65e-13	Plus	1	0.182692	0.298632	11.5333	8.43696	1.38219	0.953488		0	1	1	1	0	0	0	0	0
13146714	Ca5	61861664	3	4.3e-29	Plus	0.961538	0.82	0.2952	10.5039	6.32838	1.59874	0.961905		1	1	1	1	1	-	0	0	1
5825224	Ca6	8830950	1	4.3e-29	Plus	0.913462	0.821053	0.29385	30.56	12.0069	2.10163	0.97561		1	-	1	0	-	-	1	1	1
5825650	Ca1	39525825	1	4.3e-29	Minus	0.980769	0.176471	0.290657	7.25	3.47311	2.03105	0.954545		0	1	0	0	0	0	0	0	0
10258442	Ca4	37871107	1	2e-27	Minus	0.980769	0.176471	0.290657	43.6786	21.7716	2.25021	1		0	0	0	0	-	1	0	0	0
5825096		0	0	999		0.990385	0.174757	0.288434	22.6071	14.0848	1.68003	0.955556		0	0	0	1	1	0	0	0	0
10260080		0	0	999		0.990385	0.174757	0.288434	18.2593	9.91666	1.81582	0.977273		0	1	0	1	1	0	0	0	0
5824913	Ca2	16823485	1	4.3e-29	Plus	1	0.173077	0.286243	5.57692	3.79446	1.48019	0.977778		1	0	0	0	0	0	0	0	0
8822599	Ca1	6193860	1	9.36e-21	Minus	1	0.173077	0.286243	15.3333	7.85423	1.67452	1		0	1	0	1	0	0	0	0	0
10260224	Ca1	8507633	1	4.3e-29	Minus	1	0.173077	0.286243	8.35714	6.08989	1.32523	0.992908		1	0	0	0	0	0	0	0	0
10264203	Ca4	16928582	1	4.3e-29	Minus	1	0.173077	0.286243	8.37931	4.11401	1.49434	1		0	0	0	0	0	1	0	0	0
10264904	Ca4	17288281	1	4.3e-29	Plus	1	0.173077	0.286243	21.5862	14.6606	1.27537	0.978261		0	0	0	0	0	1	0	0	0
10268338	Ca4	17083179	1	4.3e-29	Plus	1	0.173077	0.286243	6.07692	3.61538	1.46525	0.956522		0	0	0	0	0	1	0	0	0
10268599	Ca4	16946980	1	4.3e-29	Minus	1	0.173077	0.286243	15.0345	10.2233	1.3473	1		0	0	0	0	0	1	0	0	0
10269288	Ca7	53003649	1	4.3e-29	Minus	0.961538	0.83	0.2822	15.5462	9.05378	1.47808	0.97619		1	1	1	1	1	1	1	0	1
5824768	Ca1	34376121	1	4.3e-29	Plus	0.971154	0.168317	0.279973	10.6	7.20925	1.4614	0.955556		0	1	0	0	1	0	0	0	0
10260171	Ca1	8993623	1	2.14e-14	Plus	0.971154	0.168317	0.279973	29.4516	16.2557	1.8238	0.978261		-	0	0	0	0	0	0	1	0
8822601	Ca1	1061098	1	9.3e-26	Plus	0.980769	0.166667	0.277778	11.3214	7.66277	1.47356	1		1	-	0	1	0	0	0	0	0
53136409		0	0	999		0.990385	0.165049	0.275615	5.37931	3.77299	1.43599	1		1	0	0	0	0	0	0	0	0
5825988		0	0	999		0.932692	0.835052	0.275481	24.9769	14.5652	1.47215	0.954545		1	1	1	1	-	1	1	0	1
10269045	Ca4	17099261	1	7.81e-20	Minus	1	0.163462	0.273484	10.52	6.9289	1.56492	0.955556		0	0	0	0	0	0	0	0	0
36361329	Ca7	3259560	1	4.3e-29	Plus	0.894231	0.83871	0.270552	9.1203	5.21426	1.6928	0.970588		1	1	1	1	1	1	1	0	1
5825358	Ca6	17904167	1	4.3e-29	Plus	0.961538	0.84	0.2688	24.5846	13.2437	1.72667	0.95		1	1	1	0	1	1	1	1	1
8822754	Ca1	1057324	1	4.33e-24	Plus	0.961538	0.16	0.2688	12.9655	6.1727	2.23248	1		1	1	0	1	0	0	0	0	0
5824812	Scaffold3523	14126	1	3.34e-25	Minus	0.971154	0.158416	0.266641	9.27586	5.51422	1.52202	1		0	0	0	0	0	0	0	0	0
8776004	Ca1	5708026	1	4.3e-29	Minus	0.913462	0.842105	0.265928	26.0902	11.5638	2.10493	0.972973		-	0	1	1	1	1	1	1	1
5824790	Ca1	34376124	1	4.3e-29	Minus	0.980769	0.156863	0.264514	5.32143	3.83642	1.5448	0.977778		0	1	0	0	0	0	0	0	0
5826002	Ca2	22000336	1	1.85e-21	Plus	0.980769	0.156863	0.264514	31.56	16.9825	1.78587	1		1	0	0	0	-	1	0	0	0
10266665	Ca3	48077259	1	1.79e-22	Minus	0.980769	0.156863	0.264514	7.5	4.428	1.70668	1		0	1	1	1	0	0	0	0	0
5824641		0	0	999		0.990385	0.15534	0.262419	6.79167	4.28154	1.68198	0.978261		1	1	1	0	0	0	0	0	0
5824667	Ca1	12449594	1	2e-27	Plus	0.990385	0.15534	0.262419	5.65217	4.26929	1.26186	0.957447		0	1	1	1	0	0	0	0	0
5825497	Ca1	17121389	1	4.3e-29	Minus	0.990385	0.15534	0.262419	12.7391	7.66821	1.45991	1		0	0	0	0	-	1	0	0	0
10267072	Ca4	17300487	4	1.13e-17	Minus	1	0.153846	0.260355	16.4167	9.39821	1.84229	0.977273		0	0	0	0	0	1	0	0	0
10268524	Ca4	17266990	1	4.3e-29	Minus	1	0.153846	0.260355	10.5833	6.73249	1.53444	0.956522		0	0	0	0	0	1	0	0	0
5825731	Ca8	10699370	1	7.81e-20	Minus	0.951923	0.848485	0.257117	25.9549	12.2866	2.03882	0.973684		1	0	1	1	1	1	1	1	1
13144584	Ca5	22323155	1	1.58e-15	Minus	0.951923	0.848485	0.257117	12.097	7.90793	1.49501	0.990741		1	1	1	1	1	1	1	1	1
5825825	Ca6	947055	1	1.02e-24	Plus	0.961538	0.85	0.255	23.7462	12.898	1.65313	0.964912		1	1	1	1	1	1	1	1	1
5826216	Ca6	18077223	1	6.66e-14	Plus	0.961538	0.85	0.255	40.0444	18.0501	2.2004	0.972222		1	1	1	0	1	-	1	1	1
29966694	Ca4	36436291	1	4.3e-29	Plus	0.961538	0.85	0.255	5.19118	3.721	1.3229	0.959596		1	1	1	1	1	1	1	0	1
5825635	Ca4	21951378	1	4.3e-29	Minus	0.903846	0.851064	0.253508	22.0075	11.5123	1.8202	0.974359		0	1	1	1	-	1	1	1	1
10268213	Ca3	40174482	1	4.3e-29	Minus	0.903846	0.851064	0.253508	21.5956	11.2782	1.84499	0.972222		1	1	1	1	1	0	1	0	1
5825786	Ca1	19865368	1	2.71e-19	Plus	0.971154	0.148515	0.252916	11.4231	7.73689	1.53964	1		1	1	0	0	0	0	0	0	0
8822600		0	0	999		0.971154	0.148515	0.252916	8.33333	4.8074	1.69901	1		0	-	0	1	0	0	0	0	0
23887782	Ca7	49904182	1	4.3e-29	Minus	0.971154	0.851485	0.252916	15.188	9.6137	1.34258	0.965812		1	1	1	1	-	0	1	0	1
5824912	Ca2	17372909	1	1.2e-24	Minus	0.980769	0.147059	0.250865	13.68	8.38914	1.70878	0.992593		0	0	0	0	0	0	0	1	0
5826055	Ca3	52693301	1	2e-27	Minus	0.980769	0.147059	0.250865	14	8.80341	1.63802	1		0	0	0	0	1	0	0	0	0
10267527	Ca8	3838722	1	4.61e-16	Minus	0.980769	0.852941	0.250865	12.4851	8.61596	1.29065	0.95		1	1	1	1	1	0	1	0	1
5824918	Ca2	17568124	1	2e-27	Plus	0.990385	0.145631	0.248845	8.76	4.794	1.55927	0.992424		0	0	0	0	0	0	0	1	0
36360394	Ca7	1609076	1	4.3e-29	Plus	0.932692	0.85567	0.246998	11.8	6.39537	1.77608	0.990741		1	1	1	1	1	1	0	1	1
23885370	Ca3	53772027	1	4.3e-29	Minus	0.951923	0.858586	0.242832	7.73759	4.52831	1.61829	0.970588		1	1	1	1	1	0	1	1	1
10268274	Ca4	36954460	2	4.3e-29	Plus	0.961538	0.86	0.2408	12.8571	8.40797	1.39887	0.95122		0	-	1	1	1	-	1	1	1
11062937	Ca3	62649839	1	4.3e-29	Minus	0.971154	0.138614	0.2388	5.40909	3.3664	1.62199	0.955556		0	0	0	0	0	1	0	0	0
10268158	Ca3	37581265	9	4.3e-29	Minus	0.903846	0.861702	0.238343	11.125	6.71526	1.60501	0.971429		1	-	0	1	1	1	1	0	1
10263417	Ca4	13622532	1	3.34e-25	Minus	0.980769	0.137255	0.236832	6.26316	3.83669	1.7096	0.978723		0	0	1	0	1	0	0	0	0
10269574	Ca7	22692878	1	3.26e-18	Minus	0.980769	0.862745	0.236832	20.7164	13.3437	1.34125	0.953488		0	1	1	1	-	1	1	1	1
11063772	Ca5	20647631	2	9.3e-26	Minus	0.980769	0.137255	0.236832	16.3478	9.60801	1.58392	1		0	0	0	0	0	0	0	1	0
37049458	Ca6	16855282	1	4.61e-16	Minus	0.923077	0.864583	0.234158	16.0956	8.54992	1.90487	0.972973		-	1	1	1	1	1	1	0	1
10265729	Ca5	26057789	2	4.3e-29	Minus	0.932692	0.865979	0.232118	10.6331	6.33495	1.63447	0.972973		1	-	1	1	1	0	0	1	1
8822771	Ca1	5522417	1	7.81e-20	Minus	0.951923	0.868687	0.22814	23.558	11.9813	1.82134	0.975		1	0	1	1	1	1	1	1	1
10267434	Ca3	10443037	1	2.95e-11	Plus	0.951923	0.868687	0.22814	17.2336	9.17332	1.87381	0.973684		1	1	1	1	1	1	1	1	1
15979091	Ca6	64469486	1	4.3e-29	Minus	0.951923	0.868687	0.22814	11.6204	7.03913	1.57038	0.970588		1	1	1	1	1	1	1	0	1
29967707	Ca5	12013473	1	1.24e-23	Minus	0.951923	0.868687	0.22814	14.8235	8.9203	1.40911	0.953488		1	-	1	1	1	0	1	1	1
10257736	Ca6	56407095	1	4.3e-29	Plus	0.961538	0.87	0.2262	11.7868	7.10883	1.48093	0.953488		1	1	1	1	1	1	1	1	1
10259516	Ca4	12569039	1	1.24e-23	Plus	0.961538	0.87	0.2262	8.86765	6.21408	1.36067	0.974359		0	0	1	1	-	1	1	1	1
5824821	Ca4	33319797	1	4.3e-29	Plus	0.971154	0.871287	0.224292	11.0677	7.12213	1.4013	0.968254		1	1	1	1	-	1	0	1	1
8822727	Ca2	18542250	1	2.61e-12	Minus	0.971154	0.128713	0.224292	23	11.1433	2.07424	1		0	0	1	0	0	0	0	0	0
23888151	Ca3	50651695	1	4.3e-29	Plus	0.971154	0.871287	0.224292	12.0288	6.91983	1.52059	0.95122		-	1	1	1	1	-	1	1	1
10257759	Ca4	14392889	1	4.3e-29	Minus	0.903846	0.87234	0.222725	9.44604	5.5128	1.69652	0.971429		1	1	1	1	1	1	1	1	1
15979804	Ca5	25232758	1	1.54e-28	Plus	0.903846	0.87234	0.222725	28.3309	14.7933	1.81965	0.974359		1	0	1	1	1	1	1	1	1
5824577	Ca1	17121386	2	4.3e-29	Plus	0.980769	0.127451	0.222414	7.19048	4.55254	1.57552	1		0	0	0	0	-	-	0	0	0
5825281	Ca2	17214862	1	2.59e-26	Plus	0.980769	0.127451	0.222414	9.42857	6.23791	1.49362	1		0	0	0	0	0	0	0	0	0
10260152	Scaffold1439	30584	1	4.33e-24	Plus	0.980769	0.127451	0.222414	14.7143	8.89699	1.35045	0.978723		1	0	0	0	0	0	0	1	0
10261991	Ca5	19472647	2	4.3e-29	Plus	0.980769	0.127451	0.222414	6.9	4.71063	1.30121	0.956522		0	0	0	0	0	0	0	0	1
37048843	Ca8	3908571	1	4.3e-29	Minus	0.913462	0.873684	0.22072	6.63768	4.40675	1.42959	0.972222		1	1	0	1	1	1	1	0	1
5824657	Ca5	1227801	3	4.3e-29	Plus	0.990385	0.126214	0.220567	5.42857	3.20077	1.49637	0.955556		0	0	0	0	0	0	0	0	0
5824876	Ca1	19865371	1	4.3e-29	Minus	0.990385	0.126214	0.220567	10.2727	6.1362	1.69493	1		1	1	0	0	0	0	0	0	0
5824939	Scaffold2751	32756	1	3.75e-12	Minus	0.990385	0.126214	0.220567	11.3182	7.41857	1.55518	1		0	1	0	0	1	0	0	0	0
5825737	Ca5	27037000	1	8.8e-12	Minus	0.990385	0.873786	0.220567	17.9338	10.5671	1.54805	0.95		1	1	1	1	1	1	0	1	1
8776065	Ca4	4576864	1	4.33e-24	Plus	0.990385	0.126214	0.220567	15.8421	12.5206	1.47422	1		1	0	0	0	0	1	0	0	0
10267001	Ca7	50311569	1	4.22e-11	Minus	0.990385	0.126214	0.220567	23.6364	11.907	2.02738	1		0	0	0	0	0	0	0	0	0
15989904	Ca5	19472650	3	4.3e-29	Minus	0.990385	0.126214	0.220567	9.35	6.84306	1.39773	0.977273		0	0	0	0	0	0	1	0	0
50759538	Ca4	11869062	1	1.58e-15	Minus	0.990385	0.873786	0.220567	15.7956	9.78688	1.35382	0.952381		1	1	0	1	1	0	1	0	1
8822746		0	0	999		1	0.125	0.21875	24.3636	11.6289	2.3229	1		0	1	0	0	0	0	0	0	0
10260181		0	0	999		1	0.125	0.21875	7.28571	4.27777	1.54198	1		0	0	0	0	0	0	0	1	0
10268774		0	0	999		1	0.125	0.21875	11.9	6.78896	1.44589	1		0	0	0	0	0	0	0	1	0
15979175	Ca6	18790581	1	2e-27	Minus	1	0.125	0.21875	5.82353	4.40902	1.26244	1		0	0	0	0	0	0	0	0	0
23885964	Ca7	17746678	1	4.3e-29	Plus	0.932692	0.876289	0.216814	16.3165	8.44707	1.8844	0.970588		1	1	1	1	1	1	1	1	1
10269825	Ca7	4531484	1	1.58e-15	Plus	0.942308	0.877551	0.21491	18.5108	10.1211	1.84001	0.974359		1	1	1	1	1	1	1	1	1
23886022	Ca7	54944506	1	4.3e-29	Minus	0.942308	0.877551	0.21491	17.3381	7.92006	1.96781	0.963964		0	1	1	1	1	1	1	1	1
36360385	Ca7	10192970	1	4.3e-29	Minus	0.942308	0.877551	0.21491	15.8832	8.15548	1.68687	0.961905		1	1	1	1	1	0	1	1	1
5825244	Ca1	338199	1	4.3e-29	Minus	0.951923	0.878788	0.213039	9.8705	5.94923	1.42876	0.975		1	1	1	1	-	-	0	0	1
23871134	Ca4	53825833	1	7.81e-20	Plus	0.875	0.879121	0.212535	16.0072	8.25104	1.82698	0.974359		1	1	1	1	1	1	1	0	1
50759357	Ca4	19747894	1	4.3e-29	Plus	0.875	0.879121	0.212535	16.9496	8.02543	2.13073	0.965812		1	-	1	1	1	0	0	1	1
5825423	Ca2	330820	1	2e-27	Minus	0.961538	0.88	0.2112	13.2754	6.92691	1.59921	0.975		0	1	1	1	1	1	0	1	1
10257941	Ca7	53484392	1	4.3e-29	Minus	0.961538	0.88	0.2112	8.92806	6.17099	1.25002	0.97561		1	1	1	1	1	1	1	1	1
10268896	Ca4	36910507	2	5.42e-15	Plus	0.961538	0.88	0.2112	30.7971	15.672	1.93561	0.972222		0	1	1	1	1	-	1	1	1
5824735	Ca6	894924	1	4.3e-29	Plus	0.971154	0.881188	0.209391	15.1812	8.06337	1.64377	0.974359		1	1	1	0	1	0	1	1	1
10263426	Ca4	13628778	1	4.36e-19	Minus	0.971154	0.118812	0.209391	7.57895	4.53426	1.88745	1		0	0	1	0	-	0	0	0	0
10263618	Ca4	5840833	1	4.3e-29	Plus	0.971154	0.881188	0.209391	10.7626	6.2301	1.31645	0.976744		1	1	1	1	1	0	1	0	1
35487569	Ca4	7805395	1	3.28e-10	Minus	0.971154	0.881188	0.209391	23.9203	12.6509	1.59128	0.96748		1	-	1	1	1	1	1	0	1
36360631	Ca1	10685442	1	3.28e-10	Plus	0.971154	0.881188	0.209391	16	11.6972	1.30718	0.952381		1	1	1	1	1	1	1	1	1
37048081	Ca1	3862376	1	4.3e-29	Plus	0.971154	0.881188	0.209391	7.00719	4.61074	1.3476	0.95		1	1	0	1	1	1	1	1	1
5824901	Ca7	49568433	1	2.59e-26	Minus	0.980769	0.117647	0.207612	16.0952	9.23196	1.6425	0.977273		0	-	1	1	0	0	0	0	0
10261622		0	0	999		0.980769	0.117647	0.207612	19.2778	8.59461	2.32627	0.957447		0	0	0	0	0	0	0	0	0
23886757	Ca7	49135295	1	4.3e-29	Plus	0.980769	0.882353	0.207612	11.7445	7.8499	1.28489	0.95122		1	-	1	1	1	1	0	0	1
23886582	Ca1	3419513	1	4.3e-29	Plus	0.903846	0.882979	0.206655	16.6596	9.23901	1.82502	0.960784		1	-	0	1	1	1	1	1	1
5824974	Ca4	41088199	1	2.47e-20	Minus	0.990385	0.116505	0.205863	9.14286	4.58035	1.81798	1		0	-	0	0	1	0	0	0	0
5825337	Ca2	17224331	1	9.3e-26	Minus	0.990385	0.116505	0.205863	11.6842	6.12203	1.8742	1		0	0	0	0	0	0	0	0	0
5825916	Ca4	28892017	1	6.27e-22	Plus	0.990385	0.116505	0.205863	7.85714	4.65255	1.55114	1		0	1	0	0	-	0	0	0	0
10260186	Ca3	58731742	2	2.32e-20	Plus	0.990385	0.116505	0.205863	27.6667	19.2123	1.39568	0.956522		0	0	0	0	0	0	0	1	0
10269217	Ca7	53021385	1	9.3e-26	Plus	0.990385	0.116505	0.205863	13.4762	9.56989	1.36722	1		0	0	0	0	0	0	0	1	0
13144299	Ca7	52979405	1	2.01e-22	Minus	0.990385	0.116505	0.205863	11.3333	7.52983	1.35509	1		0	0	0	0	0	0	0	1	0
10258148	Ca2	8545169	1	4.3e-29	Plus	0.913462	0.884211	0.204765	14.087	8.50957	1.58104	0.974359		1	1	1	1	-	0	1	1	-
5824975		0	0	999		1	0.115385	0.204142	5.15789	2.49764	1.84706	0.977778		0	1	0	0	1	0	0	0	0
8822607		0	0	999		1	0.115385	0.204142	18.75	10.0741	1.86957	1		0	1	0	0	0	0	0	0	0
10266292	Ca6	15508509	1	4.3e-29	Plus	0.923077	0.885417	0.202908	12.1901	6.56917	1.81067	1		1	1	1	1	1	0	1	1	1
10267910	Ca5	26789091	1	5.31e-22	Plus	0.923077	0.885417	0.202908	23.1884	15.0287	1.61976	0.976744		1	1	0	1	1	1	1	1	1
37049423	Ca4	53839571	1	9.4e-19	Plus	0.923077	0.885417	0.202908	14.2734	7.35709	1.64953	0.95122		1	1	1	1	1	1	0	0	1
42025912	Ca7	50159460	1	4.3e-29	Minus	0.923077	0.885417	0.202908	9.70213	5.36438	1.74524	0.96875		1	1	1	-	1	1	1	1	1
46213680	Ca2	19552366	1	4.3e-29	Plus	0.923077	0.885417	0.202908	5.14493	3.36123	1.42365	0.95122		1	-	1	1	1	1	1	1	1
5826032	Ca5	12982436	1	4.3e-29	Minus	0.932692	0.886598	0.201084	11.2609	5.55383	1.89729	0.973684		1	1	1	1	1	1	1	0	1
10260083	Ca6	10608974	1	9.4e-19	Minus	0.932692	0.886598	0.201084	21.9929	12.6174	1.82494	1		1	1	1	1	1	1	1	0	1
10269233	Ca1	13281667	1	4.3e-29	Minus	0.932692	0.886598	0.201084	7.11429	3.97867	1.68341	0.96875		-	1	1	1	1	1	1	-	1
10269486	Ca2	29377662	1	1.13e-17	Minus	0.932692	0.886598	0.201084	41.5874	18.582	2.23397	1		1	1	1	1	1	1	1	1	1
13146371	Ca1	14525232	1	4.3e-29	Plus	0.932692	0.886598	0.201084	11.3957	6.50138	1.6348	0.972973		1	-	1	1	1	1	0	1	1
23888564	Ca4	7997124	1	7.81e-20	Minus	0.932692	0.886598	0.201084	16.5745	9.69334	1.64356	1		1	1	1	1	1	1	1	0	1
36360315	Ca2	17283521	1	4.3e-29	Plus	0.932692	0.886598	0.201084	15.05	8.06874	1.83569	0.971429		1	1	1	1	1	1	1	1	1
23887022	Ca5	21813923	1	3.56e-24	Plus	0.942308	0.887755	0.199292	16.2714	9.28581	1.52033	0.977273		-	1	1	1	1	0	1	1	1
36360133	Ca6	18200473	1	4.3e-29	Minus	0.942308	0.887755	0.199292	20.3696	13.0706	1.52008	0.953488		-	1	1	1	1	0	1	0	1
37048232	Ca6	49087281	1	4.3e-29	Minus	0.942308	0.887755	0.199292	10.1479	5.8586	1.56448	1		1	1	1	1	1	1	1	1	1
37049434	Ca5	68258942	1	2.27e-13	Minus	0.942308	0.887755	0.199292	17.3453	9.75507	1.84429	0.972222		1	1	1	1	1	1	0	1	1
10268546	Ca7	52331043	1	4.3e-29	Plus	0.951923	0.888889	0.197531	16.0071	9.64476	1.45767	0.991228		1	1	1	1	1	0	1	0	1
13146587	Ca6	63212068	1	4.3e-29	Plus	0.951923	0.888889	0.197531	8.92029	5.06632	1.5558	1		1	-	1	1	1	1	1	0	1
15980014	Ca2	31257559	3	5.31e-22	Minus	0.951923	0.888889	0.197531	21.3022	15.3274	1.30028	0.95122		1	1	1	1	1	1	0	1	1
23887611	Ca8	10245674	1	4.3e-29	Minus	0.951923	0.888889	0.197531	12.6547	7.78369	1.52806	0.953488		-	1	1	1	1	0	0	1	1
23888110	Ca7	47406959	1	1.54e-28	Plus	0.951923	0.888889	0.197531	18.5036	9.61649	1.95907	0.972973		1	1	1	1	1	-	1	1	1
23888487	Ca6	2383588	1	5.42e-15	Minus	0.951923	0.888889	0.197531	22.8478	11.9358	1.76825	0.95122		1	1	1	1	1	1	1	1	1
8776069	Ca1	5528179	1	2e-27	Plus	0.961538	0.89	0.1958	16.0219	9.0606	1.46733	0.95122		1	1	0	1	1	1	1	1	1
10269134	Ca4	13810359	1	1.13e-17	Minus	0.961538	0.89	0.1958	17.058	11.1054	1.39365	0.953488		1	1	1	1	1	1	1	1	1
15979359	Ca5	12608162	1	4.3e-29	Minus	0.961538	0.89	0.1958	12.4191	8.6122	1.40177	0.95		1	1	1	1	1	1	1	0	1
23887482	Ca4	41765762	2	2.14e-13	Plus	0.961538	0.89	0.1958	18.1223	13.8463	1.2711	0.957447		-	1	1	1	1	1	1	1	1
36361062	Ca4	55095590	1	9.3e-26	Minus	0.961538	0.89	0.1958	10.7552	6.60919	1.43285	0.973684		1	1	1	1	1	1	1	0	1
10257812	Ca2	29732957	1	4.3e-29	Minus	0.971154	0.891089	0.194099	13.2571	7.68707	1.57427	0.95122		1	1	1	1	1	0	1	1	1
10268476	Ca3	32571441	1	4.3e-29	Plus	0.971154	0.891089	0.194099	12.4275	8.04596	1.30637	0.974359		1	1	1	1	1	1	1	0	1
13146789	Ca3	28164732	1	4.3e-29	Minus	0.971154	0.891089	0.194099	9.83942	5.52134	1.28712	0.953488		0	1	1	1	1	1	1	0	1
23885018	Ca8	6307077	1	4.3e-29	Plus	0.971154	0.891089	0.194099	9.69784	6.26243	1.41769	0.95		1	1	1	1	1	1	1	1	1
23889086	Ca6	63076574	1	5.31e-22	Plus	0.971154	0.891089	0.194099	19.2714	10.4757	1.68151	0.95		1	1	1	1	1	1	0	1	1
29967289	Ca6	18876108	1	4.3e-29	Minus	0.971154	0.891089	0.194099	12.7971	8.40045	1.37988	1		1	1	1	1	-	0	1	1	1
35486525	Ca1	37728598	1	4.3e-29	Plus	0.971154	0.891089	0.194099	13.6906	8.02949	1.48083	0.952381		1	1	1	1	1	0	0	1	1
37049865	Ca3	47013206	1	4.3e-29	Plus	0.971154	0.891089	0.194099	7.42143	4.27629	1.45034	0.973684		1	1	1	1	1	-	0	0	1
47928868	Ca7	35905238	1	4.3e-29	Plus	0.971154	0.891089	0.194099	17.7914	9.91509	1.40773	0.95122		1	1	1	1	1	1	0	0	1
23885139	Ca4	8809231	1	4.3e-29	Minus	0.884615	0.891304	0.193762	10.3333	5.44416	1.7715	1		1	1	1	1	1	-	0	1	1
23888532	Ca4	13350234	1	3.53e-09	Minus	0.884615	0.891304	0.193762	20.9366	10.8512	1.96966	0.972222		1	1	1	1	1	1	1	0	1
8822716	Ca4	36854917	1	4.3e-29	Minus	0.980769	0.107843	0.192426	12.6842	6.89815	1.55746	0.978261		0	0	0	0	0	1	0	0	0
10263411	Ca4	10683802	1	1.95e-14	Minus	0.980769	0.107843	0.192426	16.0556	8.62472	1.82498	1		0	0	0	0	0	-	0	0	0
10267919	Ca4	17099258	1	2.25e-20	Plus	0.980769	0.107843	0.192426	8.90476	4.76999	2.17353	0.955556		0	0	0	0	0	0	0	0	0
23885953	Ca3	52309014	1	4.3e-29	Plus	0.980769	0.892157	0.192426	10.5037	6.37642	1.3618	0.96748		1	1	1	1	1	1	1	1	1
86092522		0	0	999		0.980769	0.107843	0.192426	8.4	5.98665	1.33944	1		0	0	0	0	0	0	0	0	0
10264614	Ca4	1395365	1	4.3e-29	Minus	0.894231	0.892473	0.19193	10.9014	6.36043	1.65802	0.96875		1	1	1	1	1	-	1	0	1
10264734	Ca8	6253827	1	1.02e-24	Minus	0.894231	0.892473	0.19193	14.6691	7.48177	1.73103	0.972222		-	-	1	1	1	1	1	1	1
42025996	Ca8	7386953	1	4.3e-29	Minus	0.894231	0.892473	0.19193	15.9856	7.99909	1.74816	0.963964		1	-	1	1	1	-	1	0	1
5825220	Ca4	34468504	1	4.3e-29	Plus	0.990385	0.106796	0.190781	11.1176	5.09766	2.06879	1		0	0	0	0	1	0	0	0	0
5825643		0	0	999		0.990385	0.106796	0.190781	12.6111	7.11133	1.61434	1		0	0	0	1	0	0	0	0	0
10263401	Ca4	10798714	1	7.19e-27	Plus	0.990385	0.106796	0.190781	13.625	8.22249	1.29045	0.978261		0	0	0	0	0	1	0	0	0
10265542	Ca4	10683799	1	9.3e-26	Plus	0.990385	0.106796	0.190781	21.7333	15.7627	1.31046	0.978261		0	0	0	0	0	1	0	0	0
15990247	Scaffold5166	209954	1	2e-27	Plus	0.990385	0.106796	0.190781	7.06667	4.05737	1.56654	0.978723		0	0	1	0	0	0	0	0	0
23885417	Ca7	1567710	1	4.3e-29	Minus	0.990385	0.893204	0.190781	15	10.0065	1.32687	0.953488		1	1	1	1	1	1	1	1	1
23888613	Ca6	41546819	1	2.27e-13	Minus	0.990385	0.893204	0.190781	20.7714	12.2465	1.45865	0.976744		1	1	0	1	1	1	1	0	1
40897719	Ca6	19739574	1	7.19e-27	Plus	0.990385	0.893204	0.190781	14.1915	8.36144	1.54112	0.95		1	1	1	1	1	1	1	0	1
10265297	Ca7	4034070	1	4.3e-29	Minus	0.903846	0.893617	0.190131	15.1761	8.63444	1.816	0.96875		1	1	1	1	1	0	1	1	1
11063878	Ca4	17205285	1	4.3e-29	Plus	0.903846	0.893617	0.190131	10.7063	6.22855	1.56947	0.974359		1	1	-	1	-	1	1	1	1
23885158	Ca5	17359299	1	4.3e-29	Minus	0.903846	0.893617	0.190131	12.0214	6.91114	1.50018	0.95		1	1	1	1	1	1	0	1	1
5824677	Ca6	60027443	1	4.3e-29	Minus	1	0.894231	0.189164	16.3986	9.17822	1.36866	0.953488		0	1	1	0	1	1	1	1	1
10260136	Ca6	50199070	1	1.58e-15	Minus	1	0.105769	0.189164	10.6429	6.99599	1.36623	0.957447		0	0	0	1	0	0	0	0	0
10260154		0	0	999		1	0.105769	0.189164	13.4375	7.68089	1.78193	0.955556		0	0	0	0	0	0	0	1	0
15979743	Ca6	17837847	1	1.31e-23	Plus	1	0.105769	0.189164	11.1176	5.05129	1.91578	1		0	0	0	1	0	0	0	0	0
15990581	Ca7	11154359	1	4.3e-29	Plus	0.913462	0.894737	0.188366	19.1135	10.1626	1.88024	0.970588		1	1	1	1	1	-	1	1	1
40897774	Ca4	1185067	1	4.3e-29	Plus	0.913462	0.894737	0.188366	18.3143	9.03887	1.84277	0.964912		1	1	1	1	-	0	1	1	1
42025932	Ca4	42774713	1	4.3e-29	Plus	0.913462	0.894737	0.188366	17.9861	10.7167	1.68786	0.973684		1	1	1	1	-	0	1	1	1
36361520	Ca7	3001361	1	1.58e-15	Plus	0.923077	0.895833	0.186632	26.9718	12.7312	2.26706	0.972222		1	-	1	1	1	1	1	0	1
50759665	Ca5	48854528	1	6.45e-21	Minus	0.923077	0.895833	0.186632	22.4113	12.4781	1.74744	0.964912		1	1	1	1	1	0	1	1	1
10268521	Ca1	6807414	1	2e-27	Plus	0.932692	0.896907	0.184929	8.03497	4.65512	1.61279	0.972973		1	1	1	1	1	1	1	0	1
10269664	Ca5	29474239	1	4.3e-29	Plus	0.932692	0.896907	0.184929	20.2042	10.1998	1.89057	0.962963		1	1	1	1	-	0	1	0	1
10270209	Ca4	58814467	1	4.3e-29	Plus	0.932692	0.896907	0.184929	12.3094	6.90412	1.60379	0.963964		1	1	1	1	-	1	1	0	1
13146556	Scaffold0591	1431302	1	4.3e-29	Minus	0.932692	0.896907	0.184929	12.45	6.98399	1.77714	0.972973		0	-	1	1	1	1	1	1	1
35486642	Ca3	20700396	1	4.3e-29	Plus	0.932692	0.896907	0.184929	11.5319	6.3498	1.51769	0.973684		1	1	1	1	1	1	1	1	1
36360355	Ca1	5776854	1	4.3e-29	Plus	0.932692	0.896907	0.184929	12.0362	6.40698	1.56077	0.966667		1	1	1	1	1	0	1	1	1
5825229	Ca1	5856964	1	4.3e-29	Minus	0.942308	0.897959	0.183257	24.2535	11.6386	2.14004	0.972222		1	1	1	1	1	-	0	1	1
10267153	Ca3	49400907	1	1.85e-21	Minus	0.942308	0.897959	0.183257	28.234	13.7049	2.10512	1		1	1	1	1	1	0	1	1	1
10270002	Ca3	48563087	1	4.3e-29	Plus	0.942308	0.897959	0.183257	10.162	7.24971	1.39128	0.974359		1	1	1	1	1	0	1	1	1
11062859	Ca6	29456124	1	1.58e-15	Plus	0.942308	0.897959	0.183257	22.9437	10.9633	2.04234	0.972973		1	1	-	1	1	1	1	1	1
13146632	Ca6	56859083	1	4.3e-29	Plus	0.942308	0.897959	0.183257	13.9929	8.06713	1.58617	0.962963		1	1	1	1	-	0	1	1	1
23870118	Ca7	53149748	1	4.3e-29	Minus	0.942308	0.897959	0.183257	12.2	7.14763	1.54493	0.95122		1	1	1	1	1	1	1	1	1
29966963	Ca5	20221827	1	4.3e-29	Plus	0.942308	0.897959	0.183257	15.5278	8.26551	1.8373	0.990476		1	1	1	1	1	1	1	1	1
36360108	Ca1	435244	1	4.3e-29	Minus	0.942308	0.897959	0.183257	17.9137	9.95998	1.58948	0.95122		-	1	1	1	1	1	1	0	1
36360646	Scaffold4597	12021	1	2.95e-11	Minus	0.942308	0.897959	0.183257	14.2086	8.58095	1.47371	0.966667		1	1	1	1	1	1	0	0	1
50759372	Ca6	63433515	1	4.3e-29	Minus	0.942308	0.897959	0.183257	21.2	10.793	1.87825	0.961905		1	1	1	1	-	0	1	1	1
56328843	Ca7	9073084	1	2.95e-11	Plus	0.942308	0.897959	0.183257	21.4929	11.874	1.82812	0.95		1	1	1	1	1	1	1	1	1
10258203	Scaffold0594	97099	2	4.3e-29	Minus	0.951923	0.89899	0.181614	15.4276	8.6469	1.79601	0.96875		0	1	1	1	1	1	1	0	1
10265257	Ca5	29332021	1	4.3e-29	Plus	0.951923	0.89899	0.181614	7.83803	5.03878	1.41945	1		1	1	1	1	-	0	1	0	1
10266835	Ca7	45031843	1	2.71e-19	Plus	0.951923	0.89899	0.181614	16.0141	10.529	1.38837	0.969697		1	1	1	1	1	0	1	0	1
13145783	Ca5	62798856	1	4.3e-29	Plus	0.951923	0.89899	0.181614	14.2199	8.39714	1.34514	0.952381		0	1	1	1	1	0	1	0	1
13145802	Ca2	15785924	1	4.3e-29	Minus	0.951923	0.89899	0.181614	7.88028	4.64892	1.52043	0.973684		1	1	1	1	1	1	1	1	1
23885110	Ca6	17148432	1	4.3e-29	Plus	0.951923	0.89899	0.181614	14.5396	8.37371	1.44045	0.95		1	1	1	1	1	1	1	0	1
23885701	Ca5	27619201	1	8.26e-26	Minus	0.951923	0.89899	0.181614	16.1304	9.50425	1.52989	0.964912		1	1	1	1	1	0	1	1	1
23887256	Ca7	28271305	1	1.24e-23	Minus	0.951923	0.89899	0.181614	21.4894	10.2075	2.0708	1		1	1	1	1	-	0	1	1	1
10258584	Ca5	22953821	2	4.3e-29	Plus	0.961538	0.9	0.18	17.6691	8.69746	1.71866	0.972973		0	1	1	1	1	-	0	0	1
10258907	Ca6	1593862	1	4.3e-29	Minus	0.961538	0.9	0.18	14.7714	10.3464	1.42773	0.968254		-	1	1	1	-	1	1	1	1
23871308	Ca8	10335373	1	4.3e-29	Plus	0.961538	0.9	0.18	20.1064	10.7187	1.65779	0.990741		1	1	1	1	1	1	1	0	1
23887060	Ca7	53550747	1	1.14e-08	Plus	0.961538	0.9	0.18	16.6691	10.3732	1.54231	0.953488		1	1	1	1	1	1	1	0	1
23888694	Ca7	2299643	1	1.54e-28	Minus	0.961538	0.9	0.18	14.0709	9.6047	1.29745	0.991228		1	1	0	1	1	-	1	0	1
37048704	Scaffold5165	394064	1	4.3e-29	Minus	0.961538	0.9	0.18	8.98601	5.29016	1.49073	0.970588		1	1	0	1	1	1	1	1	1
5825422	Ca4	54384992	1	4.3e-29	Plus	0.971154	0.90099	0.178414	9.18571	6.1139	1.45176	0.966667		0	1	1	1	1	1	1	0	1
8822650	Ca4	14432274	1	2.71e-19	Plus	0.971154	0.90099	0.178414	24.7972	12.5701	1.89389	0.972222		1	1	1	1	1	1	1	0	1
10264240	Ca5	12209581	1	1.54e-28	Plus	0.971154	0.90099	0.178414	16.3957	10.2386	1.54508	0.95		1	1	1	1	1	1	1	-	1
10269379	Ca2	21060972	1	2.9e-25	Minus	0.971154	0.90099	0.178414	20.1007	11.2328	1.55702	0.972222		1	1	1	1	1	1	0	1	1
23885962	Ca1	10378473	1	7.19e-27	Minus	0.971154	0.90099	0.178414	18.5429	11.5421	1.50329	0.966667		1	1	1	1	1	1	1	0	1
35488112	Ca7	38016458	1	3.26e-18	Plus	0.971154	0.90099	0.178414	18.5402	10.9558	1.55857	0.95122		-	1	1	1	1	1	0	1	1
42025488	Ca5	39653900	2	5.31e-22	Minus	0.971154	0.90099	0.178414	17.2958	10.4219	1.3613	0.97619		-	1	1	1	1	1	1	1	1
5825921	Ca4	28183941	1	4.3e-29	Plus	0.980769	0.901961	0.176855	20.3591	12.3142	1.34822	0.952381		1	1	1	1	1	1	1	1	1
10269231	Ca8	6429248	1	4.3e-29	Plus	0.980769	0.901961	0.176855	12.9493	8.21215	1.33825	0.95		1	1	1	1	1	-	0	0	1
50759597	Ca7	53988744	1	2.95e-11	Plus	0.980769	0.901961	0.176855	18.0355	9.15773	1.84306	0.973684		1	1	1	1	1	1	1	1	1
13155421	Ca4	55055890	1	4.3e-29	Minus	0.884615	0.902174	0.176512	25.3546	12.3949	2.02545	0.963964		1	-	1	1	1	1	1	0	1
15979832	Ca5	10696255	1	4.3e-29	Minus	0.884615	0.902174	0.176512	20.65	9.61095	2.0645	0.96748		1	1	1	1	1	1	1	1	1
5825865	Ca6	18062979	1	9.3e-26	Plus	0.990385	0.097087	0.175323	10.1765	4.2181	1.8501	1		0	0	0	1	0	0	0	0	0
10264509	Ca1	8511967	1	4.3e-29	Plus	0.990385	0.902913	0.175323	15.6714	8.00307	1.55168	0.95		1	1	1	1	1	1	1	0	1
10264963	Ca4	10584809	1	2.59e-26	Minus	0.990385	0.097087	0.175323	10.2667	5.66235	2.10678	1		0	0	0	0	0	1	0	0	0
10266266	Ca1	15896585	1	4.3e-29	Minus	0.990385	0.902913	0.175323	10.5286	6.91111	1.30852	0.972973		1	1	0	1	1	1	1	1	1
100002486	Scaffold2480	395583	1	4.3e-29	Minus	0.990385	0.097087	0.175323	7.16667	4.08588	1.73796	1		0	0	0	0	0	1	0	0	0
10258457	Ca1	9842710	2	4.3e-29	Minus	0.894231	0.903226	0.174818	12.1631	6.93294	1.46052	0.953488		1	1	1	1	-	1	0	0	1
10268267	Ca3	40817115	1	4.3e-29	Plus	0.894231	0.903226	0.174818	19.1806	9.78708	1.8699	0.96875		1	1	1	1	1	1	1	0	1
13146141	Ca7	24487809	1	4.3e-29	Plus	0.894231	0.903226	0.174818	10.5106	6.2825	1.593	0.97561		1	1	1	1	-	0	1	1	1
36360088	Ca6	11948188	1	8.26e-26	Plus	0.894231	0.903226	0.174818	12.1111	6.4065	1.8778	0.989583		1	1	1	1	1	1	1	1	1
5825359	Ca6	17904167	1	4.33e-24	Plus	1	0.096154	0.173817	16.6	6.56049	1.80469	1		0	0	0	1	0	0	0	0	0
5826141	Ca6	11871781	1	2.06e-07	Plus	1	0.096154	0.173817	20.0625	10.6564	2.13545	1		0	0	0	1	0	0	0	0	0
10258484	Ca7	5784242	1	4.3e-29	Plus	1	0.903846	0.173817	16.8369	12.1624	1.46109	0.95122		1	1	1	1	1	1	1	1	1
10266706	Ca4	37297551	1	3.34e-25	Plus	1	0.096154	0.173817	23.1333	8.72442	2.4487	1		1	0	0	0	0	0	0	0	0
50759649	Ca2	18695351	1	1.52e-22	Minus	1	0.903846	0.173817	17.4638	9.95945	1.45457	0.95		1	1	1	1	1	1	1	1	1
10265338	Ca3	44034354	1	7.19e-27	Minus	0.903846	0.904255	0.173155	26.5208	11.831	2.34695	0.971429		1	1	-	1	1	1	1	0	1
10266406	Ca2	21609033	1	4.3e-29	Minus	0.903846	0.904255	0.173155	13.0972	6.56624	1.84641	0.972222		-	1	1	1	1	1	1	0	1
15979142	Ca1	12707345	1	4.3e-29	Plus	0.903846	0.904255	0.173155	16.2797	8.09334	1.85636	0.961905		1	1	1	1	1	1	1	1	1
23888397	Ca5	17563934	1	1.14e-08	Plus	0.903846	0.904255	0.173155	34.8345	16.6253	2.34273	1		1	1	1	1	1	1	1	0	1
23885536	Ca2	12001675	1	4.3e-29	Plus	0.913462	0.905263	0.171524	20.7917	10.8294	1.92235	0.974359		1	1	1	1	-	1	1	1	1
36361095	Ca1	3344850	1	4.3e-29	Plus	0.913462	0.905263	0.171524	13.2057	8.03407	1.81841	0.975		1	1	1	1	1	0	1	1	1
37048842	Ca3	53559763	1	4.3e-29	Plus	0.913462	0.905263	0.171524	14.8511	8.64011	1.70551	0.962963		1	1	1	1	1	1	1	1	1
11064343	Ca6	38398696	1	4.3e-29	Minus	0.923077	0.90625	0.169922	11.5282	7.69461	1.47437	0.97561		1	1	1	1	1	1	0	0	1
13146543	Ca2	28401939	1	4.3e-29	Minus	0.923077	0.90625	0.169922	12.9028	7.33837	1.73982	0.970588		1	1	1	1	-	1	1	1	1
13146983	Ca7	55488488	1	4.3e-29	Minus	0.923077	0.90625	0.169922	19.5417	10.1474	2.01137	1		1	1	1	1	-	1	1	0	1
13147432	Ca5	12860939	1	4.3e-29	Plus	0.923077	0.90625	0.169922	14.05	7.36238	1.6475	0.95		0	1	1	1	-	1	1	1	1
23885575	Ca5	6600738	1	4.3e-29	Plus	0.923077	0.90625	0.169922	20.75	10.3424	1.84311	0.974359		-	1	1	1	1	0	0	1	1
23885583	Ca1	4399320	2	4.3e-29	Plus	0.923077	0.90625	0.169922	12.6409	7.69428	1.49171	0.972973		1	1	1	1	-	1	1	1	1
5824584	Ca7	384156	1	4.3e-29	Plus	0.932692	0.907216	0.168349	30.4965	14.5212	2.08977	1		1	1	1	1	1	1	1	1	1
10258756	Ca4	7281714	1	4.3e-29	Plus	0.932692	0.907216	0.168349	7.71223	4.7381	1.52065	0.965812		1	1	1	1	-	1	1	0	1
10264587	Ca6	59786705	1	4.3e-29	Minus	0.932692	0.907216	0.168349	23.6056	11.4418	2.03496	0.972222		-	-	1	1	1	1	0	1	1
10264926	Ca3	51287044	1	7.19e-27	Plus	0.932692	0.907216	0.168349	29.3103	14.1356	2.19309	0.972973		1	1	1	1	1	1	1	1	1
11063650	Ca7	46669156	1	4.3e-29	Plus	0.932692	0.907216	0.168349	21.4475	10.9293	1.79621	0.969697		-	1	1	1	1	1	1	0	1
15989217	Ca4	4394941	1	4.3e-29	Plus	0.932692	0.907216	0.168349	19.5903	11.9614	1.56377	0.954545		-	1	1	1	1	0	1	1	1
23888542	Ca5	22161169	1	5.42e-15	Minus	0.932692	0.907216	0.168349	28.0833	13.4807	1.90638	0.95122		1	1	1	1	1	-	1	1	1
29967087	Ca6	63433028	1	8.8e-12	Plus	0.932692	0.907216	0.168349	19.2727	10.0934	1.96759	0.971429		1	1	1	1	1	1	0	0	1
29967558	Ca1	26133075	1	1.14e-08	Minus	0.932692	0.907216	0.168349	14.3857	8.06898	1.53417	0.97561		1	1	1	1	1	-	1	1	1
39411836	Ca5	35091837	1	4.3e-29	Plus	0.932692	0.907216	0.168349	14.1702	6.95166	1.88548	0.95		-	-	1	1	1	0	0	1	1
50759836	Ca5	9917370	1	6.45e-21	Minus	0.932692	0.907216	0.168349	24.7972	12.8311	1.66554	0.973684		1	1	1	1	1	-	1	1	1
5826089	Ca7	49556691	1	5.31e-22	Minus	0.942308	0.908163	0.166805	16.5211	9.62737	1.68366	0.95		-	-	1	1	1	-	1	1	1
10257589	Ca2	407252	1	4.3e-29	Minus	0.942308	0.908163	0.166805	20.5347	10.7283	1.80334	0.96748		-	1	1	1	1	0	1	1	1
10257772	Ca7	32825726	1	4.3e-29	Plus	0.942308	0.908163	0.166805	13.5625	6.76564	1.91008	0.972973		1	1	1	1	1	1	1	0	1
10257794	Ca1	7175040	1	4.3e-29	Plus	0.942308	0.908163	0.166805	16.2329	9.73979	1.49414	0.95		0	1	1	1	1	1	1	1	1
10263489	Ca1	6998457	1	4.3e-29	Minus	0.942308	0.908163	0.166805	16.4965	10.0724	1.45093	0.954545		-	1	1	1	-	1	1	1	1
10265736	Ca6	9069076	1	4.3e-29	Minus	0.942308	0.908163	0.166805	19.2028	9.70586	1.92623	0.972222		1	1	1	1	1	0	0	0	1
13145916	Ca4	22968972	1	4.3e-29	Plus	0.942308	0.908163	0.166805	9.43056	5.60463	1.4061	0.977273		1	1	1	1	1	1	1	1	1
23870750	Ca3	20467399	1	5.56e-28	Plus	0.942308	0.908163	0.166805	12.9161	8.73182	1.4062	1		1	1	1	1	1	1	1	0	1
23884604	Ca5	27107782	1	4.3e-29	Minus	0.942308	0.908163	0.166805	21.4475	12.8584	1.52608	0.974359		1	1	1	1	1	1	1	0	1
23885997	Ca6	18063165	1	4.3e-29	Plus	0.942308	0.908163	0.166805	10.8056	5.91171	1.73571	0.967742		1	1	1	1	1	1	1	1	1
23886332	Ca6	63433031	1	4.3e-29	Minus	0.942308	0.908163	0.166805	18.4964	10.5828	1.41634	0.955556		-	-	1	1	1	0	1	1	1
23886589	Ca5	20907574	1	4.3e-29	Plus	0.942308	0.908163	0.166805	12.6154	7.07989	1.7529	0.972973		1	1	1	1	1	1	1	1	1
36361674	Ca1	10041729	1	4.3e-29	Plus	0.942308	0.908163	0.166805	26.9589	13.786	1.79885	1		-	1	1	1	1	1	1	1	1
37050295	Ca7	27628527	1	2.9e-25	Minus	0.942308	0.908163	0.166805	11.5915	6.98303	1.48541	0.95122		-	1	1	1	1	-	1	1	1
40897961	Ca4	10490158	1	9.87e-11	Plus	0.942308	0.908163	0.166805	24.7376	11.9625	1.93968	0.95122		0	1	1	1	1	1	1	1	1
10258757	Ca3	50241089	1	4.3e-29	Minus	0.951923	0.909091	0.165289	12.5643	7.28914	1.63564	0.952381		1	1	1	1	1	1	1	0	1
10267480	Ca4	16572520	1	3.89e-17	Minus	0.951923	0.909091	0.165289	14.9789	9.48347	1.46287	0.965812		1	1	1	1	1	1	0	1	1
10269806	Ca2	10230568	1	4.3e-29	Minus	0.951923	0.909091	0.165289	17.2639	8.78128	1.64639	0.973684		1	1	1	1	1	1	1	1	1
11063367	Ca6	21297185	1	4.3e-29	Minus	0.951923	0.909091	0.165289	7.30137	4.67633	1.42612	1		1	1	1	1	1	1	1	0	1
23886034	Ca6	36104795	1	4.3e-29	Minus	0.951923	0.909091	0.165289	11.5245	7.84895	1.32024	0.953488		1	1	1	1	-	1	1	0	1
23888321	Ca7	50416575	1	4.3e-29	Plus	0.951923	0.909091	0.165289	19.2378	10.7241	1.49503	0.97037		1	1	1	1	1	1	1	0	1
23889139	Ca3	47502301	1	3.26e-18	Minus	0.951923	0.909091	0.165289	27.8591	12.9286	2.22771	1		1	1	1	1	1	1	1	1	1
30069378	Ca7	5447543	1	4.3e-29	Plus	0.951923	0.909091	0.165289	9.10345	4.99479	1.45975	0.95		1	1	1	1	1	1	1	1	1
36360885	Ca1	9139760	1	3.89e-17	Minus	0.951923	0.909091	0.165289	24.6224	13.9047	1.66639	0.95		1	1	1	1	1	1	0	0	1
39411841	Ca7	45947743	1	4.3e-29	Plus	0.951923	0.909091	0.165289	15.0493	8.90429	1.40958	0.952381		1	1	1	1	1	1	1	1	1
40897845	Ca2	31768830	1	7.71e-13	Minus	0.951923	0.909091	0.165289	21.5586	12.399	1.73584	0.962963		1	1	1	1	1	1	1	0	1
40898478	Ca3	62801419	1	3.28e-10	Plus	0.951923	0.909091	0.165289	19.2465	11.2783	1.64996	0.990476		1	1	1	1	1	1	0	1	1
50759684	Ca7	40735255	1	1.95e-14	Plus	0.951923	0.909091	0.165289	24.7153	14.3113	1.82419	0.972222		1	1	1	1	1	1	1	1	1
50760004	Scaffold4705	209325	1	1.95e-14	Plus	0.951923	0.909091	0.165289	18.007	9.47086	1.82055	0.975		1	1	1	1	1	-	0	1	1
10263932	Ca7	7898068	1	4.3e-29	Minus	0.961538	0.91	0.1638	11.6241	7.12954	1.38575	0.974359		1	1	1	1	-	1	0	1	1
10265021	Ca1	14335906	1	4.3e-29	Plus	0.961538	0.91	0.1638	14.875	8.64972	1.67494	0.972222		1	1	1	1	1	-	1	1	1
10265479	Ca1	4144390	1	4.3e-29	Minus	0.961538	0.91	0.1638	15.2214	9.29905	1.41162	0.969697		1	1	1	1	1	1	1	1	1
10266050	Ca8	3764228	1	4.3e-29	Plus	0.961538	0.91	0.1638	13.3521	8.08337	1.33303	0.95		1	1	1	1	1	1	1	1	1
11064578	Ca1	47384579	1	4.3e-29	Plus	0.961538	0.91	0.1638	17.1319	8.28003	1.98928	0.971429		1	1	1	1	1	1	1	0	1
23889030	Ca3	30699409	1	4.3e-29	Plus	0.961538	0.91	0.1638	20.4722	11.5349	1.47981	1		1	1	1	1	1	1	1	1	1
29631590	Ca7	17594676	1	1.14e-08	Minus	0.961538	0.91	0.1638	22.6736	14.6685	1.65583	0.969697		1	1	1	1	1	1	0	1	1
36359994	Ca1	18488416	1	8.26e-26	Minus	0.961538	0.91	0.1638	19.078	11.0775	1.80089	0.95122		1	1	1	1	1	1	1	1	1
36360714	Ca8	5118523	1	1.85e-21	Plus	0.961538	0.91	0.1638	22.1469	11.4617	1.70995	1		1	1	1	1	1	1	0	1	1
40897919	Ca5	25830797	1	9.87e-11	Plus	0.961538	0.91	0.1638	18.9789	11.8628	1.47932	0.975		1	1	0	1	1	1	1	0	1
10259653	Ca4	2168399	1	9.4e-19	Plus	0.971154	0.910891	0.162337	19.4236	10.9091	1.4632	0.974359		1	1	1	1	1	0	1	1	1
10264175	Ca6	8055898	1	4.3e-29	Plus	0.971154	0.910891	0.162337	15.3478	10.3983	1.31327	0.96748		1	1	1	1	1	1	1	1	1
10266350	Ca6	22759963	1	2.9e-25	Minus	0.971154	0.910891	0.162337	21.5903	9.72926	2.04111	0.974359		1	1	1	1	1	-	1	1	1
23888643	Ca7	54408404	1	2.95e-11	Minus	0.971154	0.910891	0.162337	19.0935	10.6324	1.36164	0.95122		1	1	-	1	1	1	1	1	1
50759519	Ca1	14353605	1	3.28e-10	Minus	0.971154	0.910891	0.162337	18.5352	10.1549	1.68498	0.973684		0	-	1	1	1	1	0	1	1
5824839	Ca6	60027443	1	8.47e-26	Minus	0.980769	0.088235	0.1609	10.1333	5.88633	1.88254	1		1	0	0	1	0	0	0	0	0
5824884	Ca6	60530965	1	4.36e-19	Plus	0.980769	0.088235	0.1609	11.5	4.9099	2.79064	1		1	0	0	1	0	0	0	0	0
5825039		0	0	999		0.980769	0.088235	0.1609	10.5625	5.68956	2.00252	1		0	0	0	0	1	0	0	0	0
5826215		0	0	999		0.980769	0.088235	0.1609	34.2353	17.4946	2.21239	1		-	0	0	1	0	0	0	0	0
8822614		0	0	999		0.980769	0.088235	0.1609	17	12.8952	1.30038	1		1	0	0	0	0	0	0	0	0
10258571	Ca5	48017653	1	4.3e-29	Plus	0.980769	0.911765	0.1609	19.6547	10.947	1.62859	0.95122		1	1	1	1	1	-	1	1	1
10266994	Ca3	33534823	1	1.24e-23	Minus	0.980769	0.911765	0.1609	17.4786	10.4714	1.49467	0.952381		1	1	1	1	1	1	1	1	1
10268666	Ca7	46401687	1	4.3e-29	Plus	0.980769	0.911765	0.1609	18.2128	10.828	1.40371	0.95		1	1	1	1	-	1	1	0	1
13146138	Ca6	3843279	1	4.3e-29	Plus	0.980769	0.911765	0.1609	9.57343	6.45749	1.25821	0.97619		1	1	1	1	1	1	1	1	1
23870295	Ca3	33162931	1	6.45e-21	Plus	0.980769	0.911765	0.1609	19.7958	10.1319	1.7056	0.990476		1	1	1	1	1	1	0	1	1
23884682	Ca4	1937420	1	4.3e-29	Minus	0.980769	0.911765	0.1609	10.331	6.20017	1.45657	0.975		-	1	1	1	1	1	1	1	1
23884825	Ca4	13433172	1	4.3e-29	Plus	0.980769	0.911765	0.1609	12.0839	6.8342	1.34258	0.992063		1	1	1	1	1	1	1	1	1
23886174	Ca4	7674992	1	4.3e-29	Plus	0.980769	0.911765	0.1609	15.4225	9.91323	1.37446	0.971429		1	1	1	1	1	1	1	1	1
23888965	Ca6	52446534	1	2.61e-12	Minus	0.980769	0.911765	0.1609	23.0286	13.8754	1.63086	0.963964		1	1	1	1	1	1	1	1	1
35487837	Ca6	860954	1	5.56e-28	Plus	0.980769	0.911765	0.1609	17.036	8.86462	1.45064	0.95122		0	1	1	1	1	1	1	1	1
47928902		0	0	999		0.980769	0.911765	0.1609	18.9078	13.6797	1.40079	0.992063		-	1	1	1	1	1	1	1	1
100002485	Ca6	455209	1	1.69e-16	Plus	0.980769	0.088235	0.1609	15	6.54654	2.15639	1		0	0	1	0	0	0	0	0	0
5825647	Ca6	60606521	1	3.65e-24	Plus	0.990385	0.087379	0.159487	21.7692	11.1504	1.31113	1		1	0	0	1	0	0	0	0	0
5825676	Ca4	34450834	1	7.71e-13	Minus	0.990385	0.087379	0.159487	19.5333	8.8609	2.11403	1		0	0	0	0	1	0	0	0	0
5826058	Ca6	17841755	1	2e-27	Plus	0.990385	0.087379	0.159487	27.25	14.6009	2.07809	1		0	0	0	1	0	0	0	0	0
5826092		0	0	999		0.990385	0.087379	0.159487	12.4118	4.72862	2.4444	1		0	1	0	0	0	0	0	0	0
8822799	Ca4	36231643	1	9.3e-26	Plus	0.990385	0.087379	0.159487	18.4	13.0782	1.44932	1		0	0	1	0	0	0	0	0	0
10258771	Ca5	63443276	1	4.3e-29	Plus	0.990385	0.912621	0.159487	16.3475	9.9281	1.37969	0.952381		1	1	1	1	1	1	1	1	1
10259151	Ca7	46741001	1	1.34e-16	Plus	0.990385	0.912621	0.159487	18.3169	13.1815	1.28691	0.955556		1	1	1	1	1	1	1	0	1
10260143		0	0	999		0.990385	0.087379	0.159487	38.9286	14.5527	2.45485	1		0	0	0	0	0	0	0	0	0
10266875	Ca2	927729	1	5.42e-15	Minus	0.990385	0.912621	0.159487	15.6549	9.22645	1.28028	0.952381		0	1	1	1	0	1	1	0	1
11063014	Ca4	37145293	1	2.6e-21	Minus	0.990385	0.087379	0.159487	9.2	4.79166	1.52576	1		1	0	0	0	0	0	0	0	0
13146033	Ca8	2817252	1	4.3e-29	Minus	0.990385	0.912621	0.159487	8.96503	5.18391	1.27566	0.953488		1	1	1	1	1	1	1	1	1
13147108	Ca2	22869130	1	4.3e-29	Plus	0.990385	0.912621	0.159487	11.3472	7.33648	1.26681	0.976744		1	1	1	1	1	0	1	1	1
23887804	Ca7	20399938	1	4.3e-29	Minus	0.990385	0.912621	0.159487	18.2657	11.1781	1.54642	0.971429		1	1	1	1	1	1	1	1	1
23888466	Ca7	50489082	1	1.95e-14	Plus	0.990385	0.912621	0.159487	21.8531	13.126	1.6368	0.971429		1	1	1	1	1	1	1	0	1
35487259	Ca6	13753309	1	1.24e-23	Plus	0.990385	0.912621	0.159487	17.5816	10.8335	1.27759	0.956522		1	1	1	1	1	1	1	0	1
36360116	Ca4	2212143	1	4.3e-29	Minus	0.990385	0.912621	0.159487	11.8944	7.00172	1.32876	0.968254		-	1	1	1	1	0	1	1	1
36360535	Ca5	11931285	1	4.3e-29	Plus	0.990385	0.912621	0.159487	16.951	9.83524	1.4791	0.97561		1	1	1	1	1	1	1	1	1
10261969	Ca5	26789091	1	4.26e-18	Plus	1	0.086538	0.158099	19.0769	8.64213	2.16952	1		0	0	1	0	0	0	0	0	0
10268380	Ca4	16509990	1	2e-27	Minus	1	0.913462	0.158099	17.5532	10.4389	1.25024	0.975		1	1	1	1	1	0	1	1	1
11063044		0	0	999		1	0.086538	0.158099	10.8461	5.7358	2.09224	1		1	0	0	0	0	0	0	0	0
36360560	Ca7	21708977	1	6.66e-14	Plus	1	0.913462	0.158099	15.7254	9.6496	1.42607	0.95122		1	1	1	1	1	1	0	1	1
37050195	Scaffold2751	5336	1	3.28e-10	Minus	0.894231	0.913978	0.157244	16.6434	9.8814	1.61135	0.952381		1	1	1	1	1	-	1	1	1
10259147	Scaffold1862	8304	1	8.8e-12	Plus	0.903846	0.914894	0.155727	23.3077	11.5336	2.03365	0.972973		1	1	1	1	1	1	1	0	1
23888942	Ca8	13445581	1	5.31e-22	Minus	0.903846	0.914894	0.155727	16.4895	7.71418	1.97563	1		-	1	1	1	1	1	1	1	1
37048238	Ca7	9746044	1	4.3e-29	Plus	0.903846	0.914894	0.155727	13.986	7.35607	1.7116	0.975		1	1	1	1	1	0	0	0	1
50759413	Ca4	19091698	1	4.3e-29	Plus	0.903846	0.914894	0.155727	19.1528	9.20697	1.93693	0.973684		1	-	1	1	1	1	1	1	1
10258869	Ca1	47526168	1	4.3e-29	Minus	0.913462	0.915789	0.154238	18.1773	9.44959	1.75606	0.95122		1	1	1	1	1	1	1	0	1
10259638	Ca8	10745650	1	4.61e-16	Plus	0.913462	0.915789	0.154238	28.0069	14.1804	1.83726	0.973684		1	1	1	1	1	1	0	0	1
10264193	Ca8	2886692	1	4.3e-29	Plus	0.913462	0.915789	0.154238	9.65734	5.50411	1.66149	0.962963		1	1	1	-	1	-	1	1	1
10268652	Ca6	17520667	1	4.3e-29	Minus	0.913462	0.915789	0.154238	24.4315	11.141	2.34279	1		1	1	1	1	1	1	0	-	1
23887163	Ca6	7117608	1	3.53e-09	Minus	0.913462	0.915789	0.154238	21.4792	12.6518	1.7605	0.973684		-	1	1	1	1	1	1	0	1
37049441	Ca5	13117826	1	7.81e-20	Plus	0.913462	0.915789	0.154238	18.9514	9.70705	1.82887	0.971429		1	1	1	1	1	1	1	0	1
42025981	Ca3	35501338	1	4.3e-29	Minus	0.913462	0.915789	0.154238	20.2606	10.0525	1.83156	0.953488		1	-	1	1	1	-	1	1	1
10259412	Ca6	7259151	1	5.42e-15	Plus	0.923077	0.916667	0.152778	17.965	8.93364	1.73051	0.975		1	-	1	1	1	1	1	1	1
10259675	Ca8	5139045	1	1.95e-14	Minus	0.923077	0.916667	0.152778	23.8591	12.5769	1.95658	0.972222		1	1	1	1	1	1	0	1	1
10263676	Ca1	18171258	1	4.3e-29	Minus	0.923077	0.916667	0.152778	22.0972	11.9067	1.75461	0.959596		1	-	1	1	1	1	1	1	1
10267504	Ca4	13897039	1	9.4e-19	Plus	0.923077	0.916667	0.152778	21.0211	11.5017	1.694	0.964912		1	1	1	1	1	1	1	1	1
10268205	Ca1	17511400	1	4.3e-29	Minus	0.923077	0.916667	0.152778	18.0352	9.30199	1.95518	0.973684		1	1	1	1	1	1	1	1	1
13145811	Ca1	15168881	1	4.3e-29	Minus	0.923077	0.916667	0.152778	8.84828	4.84993	1.80216	0.972973		1	1	1	1	1	-	1	1	1
23871100	Ca5	20171624	1	9.4e-19	Plus	0.923077	0.916667	0.152778	25.1667	12.06	1.99456	1		-	1	1	1	1	-	1	0	1
40898337	Ca5	303594	1	4.3e-29	Plus	0.923077	0.916667	0.152778	15.0274	7.01266	2.0502	0.974359		1	1	1	1	1	0	1	1	1
10257824	Ca1	8645040	1	4.3e-29	Minus	0.932692	0.917526	0.151344	18.3077	8.26166	2.11259	1		-	1	1	1	1	1	0	1	1
10259095	Ca8	17194112	1	1.34e-16	Minus	0.932692	0.917526	0.151344	16.1875	9.33182	1.61858	0.965812		1	1	1	1	1	-	1	1	1
10259383	Ca3	38085360	2	4.61e-16	Minus	0.932692	0.917526	0.151344	18.452	11.0119	1.52478	0.97561		1	1	1	1	1	0	1	0	1
10259849	Ca2	1238124	2	1.58e-15	Plus	0.932692	0.917526	0.151344	25.9444	11.466	2.26225	1		1	1	1	1	1	0	1	1	1
10265565	Ca7	53129341	1	4.3e-29	Minus	0.932692	0.917526	0.151344	18.1181	9.1009	1.82134	1		1	1	1	1	1	1	1	0	1
10266211	Ca3	45066871	1	4.3e-29	Minus	0.932692	0.917526	0.151344	15.9583	8.38391	1.85165	1		1	1	1	1	-	1	1	1	1
10268307	Ca1	12849266	1	4.3e-29	Plus	0.932692	0.917526	0.151344	7.27586	5.19746	1.30397	0.954545		1	1	1	1	1	-	1	1	1
11063517	Ca8	4604443	1	4.3e-29	Plus	0.932692	0.917526	0.151344	11.0966	6.57721	1.62227	1		1	1	1	1	1	1	1	1	1
13146365	Ca6	3302376	1	1.54e-28	Minus	0.932692	0.917526	0.151344	13.162	8.2091	1.43984	0.95		1	1	1	1	1	1	0	1	1
13147574	Ca4	1308893	1	5.56e-28	Minus	0.932692	0.917526	0.151344	12.9441	7.80691	1.48894	0.95		-	1	1	1	-	-	1	1	1
23870888	Ca5	64660075	1	4.3e-29	Minus	0.932692	0.917526	0.151344	13.0282	7.41899	1.71003	0.973684		1	1	1	1	1	1	1	0	1
23884918	Ca1	9687916	1	4.3e-29	Minus	0.932692	0.917526	0.151344	17.5972	9.52797	1.76832	1		1	1	1	1	-	1	1	0	1
23886037	Ca5	61860590	2	4.3e-29	Plus	0.932692	0.917526	0.151344	20.5278	8.40713	2.39807	0.961905		1	1	1	1	1	1	1	1	1
23886953	Ca8	5661654	1	9.4e-19	Minus	0.932692	0.917526	0.151344	22.3497	11.3015	1.96017	0.972222		1	-	1	1	1	1	1	1	1
23887119	Ca6	36687435	1	7.81e-20	Minus	0.932692	0.917526	0.151344	20.0417	9.73601	2.21063	0.972222		1	1	1	1	1	0	1	1	1
23889134	Ca7	25586433	2	4.3e-29	Minus	0.932692	0.917526	0.151344	12.551	7.17724	1.62478	0.969697		0	1	1	1	1	1	1	1	1
29967184	Ca6	63920195	1	2.95e-11	Plus	0.932692	0.917526	0.151344	17.4539	8.8048	1.92962	0.972222		1	1	1	1	1	1	0	0	1
36361450	Ca8	909733	1	2.95e-11	Minus	0.932692	0.917526	0.151344	18.8741	10.0292	1.81004	0.975		1	1	1	1	1	1	1	1	1
47928840	Ca8	10859235	1	4.3e-29	Minus	0.932692	0.917526	0.151344	21.3472	10.9983	1.72088	0.95		1	1	1	1	1	1	1	0	1
50759449	Ca7	31158791	1	4.3e-29	Minus	0.932692	0.917526	0.151344	23	11.8864	1.99284	0.972973		1	1	1	1	-	1	1	1	1
5826146	Ca1	1886262	1	2.47e-20	Minus	0.942308	0.918367	0.149938	22.4196	11.465	1.94412	1		1	1	1	1	1	1	1	1	1
10257711	Ca1	27193733	1	4.3e-29	Minus	0.942308	0.918367	0.149938	16.2877	8.55679	1.82487	0.972973		1	1	1	1	-	-	1	0	1
10257977	Ca4	1806624	1	4.3e-29	Plus	0.942308	0.918367	0.149938	17.0704	8.61267	1.91062	0.969697		1	1	1	1	1	-	1	1	1
10264036	Ca1	6447337	1	4.3e-29	Minus	0.942308	0.918367	0.149938	13.6301	7.19876	1.68394	0.972222		1	1	1	1	-	-	1	1	1
10265346	Ca6	5340427	1	2.9e-25	Minus	0.942308	0.918367	0.149938	14.4648	7.69	1.59459	0.991453		1	1	1	1	1	1	1	1	1
11063485	Ca5	29422701	1	4.3e-29	Minus	0.942308	0.918367	0.149938	19.131	10.6985	1.85895	0.972973		-	1	1	1	1	1	1	1	1
11063664	Ca5	28706458	1	5.56e-28	Minus	0.942308	0.918367	0.149938	10.2778	6.72624	1.45501	0.95122		1	1	1	1	1	-	1	1	1
13147596	Ca3	3083352	1	1.85e-21	Plus	0.942308	0.918367	0.149938	20.662	12.4345	1.48238	0.974359		1	1	1	1	1	0	1	1	1
23885574	Ca4	52673790	3	4.3e-29	Plus	0.942308	0.918367	0.149938	10.5714	7.08433	1.25529	0.953488		0	1	1	1	1	1	0	0	1
29966946	Ca3	52312369	1	4.3e-29	Minus	0.942308	0.918367	0.149938	8.61538	5.43998	1.44599	0.973684		-	1	1	1	1	-	1	1	1
35487009	Ca7	7584132	1	1.13e-17	Plus	0.942308	0.918367	0.149938	21.6759	12.2164	1.79783	0.97561		1	1	1	1	1	1	1	0	1
36360120	Ca6	23308562	1	4.3e-29	Minus	0.942308	0.918367	0.149938	15.7192	8.73173	1.62921	1		1	1	1	1	1	1	1	1	1
37048801	Ca7	32828039	1	4.3e-29	Minus	0.942308	0.918367	0.149938	8.17241	4.82714	1.5215	0.989583		1	1	1	1	1	1	1	0	1
37049580	Ca1	24441489	1	1.34e-16	Minus	0.942308	0.918367	0.149938	30.2847	15.3413	1.83486	0.961905		-	1	0	-	1	1	1	1	1
40898838	Ca6	9373071	1	6.66e-14	Plus	0.942308	0.918367	0.149938	20.4028	12.0758	1.50607	0.95122		1	1	1	1	1	1	1	1	1
5825162	Ca4	56720735	1	4.3e-29	Plus	0.951923	0.919192	0.148556	14.9225	9.11435	1.49906	0.96748		1	1	1	1	1	1	1	1	-
10259848	Ca4	10194255	1	2.27e-13	Minus	0.951923	0.919192	0.148556	19.1608	10.5311	1.68666	0.974359		1	1	1	1	1	0	0	1	1
10266310	Scaffold1395	88585	1	4.3e-29	Plus	0.951923	0.919192	0.148556	12.8219	7.17366	1.68009	0.970588		1	1	1	1	1	1	0	1	1
10267063	Ca8	722296	1	6.45e-21	Plus	0.951923	0.919192	0.148556	24.4759	12.9626	1.76324	0.972973		-	1	1	1	1	1	1	1	1
10267481	Ca4	7061670	1	1.24e-23	Minus	0.951923	0.919192	0.148556	23.6084	11.5329	1.90849	0.973684		1	1	1	1	1	1	1	1	1
10269417	Ca8	6927881	2	4.3e-29	Plus	0.951923	0.919192	0.148556	21.9507	11.0939	1.72702	0.970588		1	1	1	1	1	1	1	0	1
11062598	Ca5	28024032	2	3.89e-17	Minus	0.951923	0.919192	0.148556	18.1379	9.78078	1.766	0.972222		1	1	1	1	1	-	1	1	1
23884616	Ca7	32225524	2	4.3e-29	Minus	0.951923	0.919192	0.148556	17.7931	9.19737	1.80643	0.975		1	-	1	1	-	0	1	1	1
23885097	Ca5	59612590	2	4.3e-29	Minus	0.951923	0.919192	0.148556	15.8112	8.80555	1.68699	0.973684		1	1	1	1	1	-	1	1	1
23886675	Ca3	37570906	1	4.3e-29	Minus	0.951923	0.919192	0.148556	13.0556	7.24739	1.71947	0.95		1	1	1	1	1	1	1	1	1
23887456	Ca7	839970	1	1.24e-23	Plus	0.951923	0.919192	0.148556	19.2123	9.23084	2.0041	1		-	1	1	1	1	1	1	1	1
23888018	Ca4	4749889	2	4.3e-29	Plus	0.951923	0.919192	0.148556	7.77622	4.86089	1.34726	0.964912		1	1	0	1	1	1	1	1	1
23888083	Ca7	51809418	1	4.3e-29	Plus	0.951923	0.919192	0.148556	15.3082	9.23184	1.45387	0.972973		1	1	1	1	1	0	1	0	1
23888189	Ca7	26429318	1	4.3e-29	Minus	0.951923	0.919192	0.148556	24.6027	12.5864	1.83488	0.95122		1	-	1	1	1	0	1	1	1
23888879	Ca4	8549788	1	4.3e-29	Plus	0.951923	0.919192	0.148556	10.9859	6.8505	1.36336	0.976744		1	1	1	1	1	-	1	0	1
23888986	Ca8	7262568	1	5.42e-15	Plus	0.951923	0.919192	0.148556	26.3699	14.1237	1.73206	0.975		0	1	1	1	1	1	1	1	1
23889044	Ca7	24440637	1	5.56e-28	Minus	0.951923	0.919192	0.148556	14.75	7.84706	1.73633	0.972222		1	-	1	1	1	-	0	1	1
29967760	Ca4	15002720	1	8.26e-26	Plus	0.951923	0.919192	0.148556	24.1379	12.3883	1.76168	0.971429		1	1	1	1	1	-	1	1	1
35487147	Ca6	4615181	1	4.3e-29	Minus	0.951923	0.919192	0.148556	13.4965	8.84432	1.4694	0.974359		1	1	1	1	1	1	1	1	1
35487840	Ca7	23462418	1	4.3e-29	Plus	0.951923	0.919192	0.148556	15.5563	8.27309	1.69194	0.969697		-	1	1	1	-	1	1	1	1
42026146	Ca4	47178880	1	1.08e-09	Minus	0.951923	0.919192	0.148556	22.8392	13.3063	1.61456	0.974359		1	-	1	1	1	1	1	1	1
42026229	Ca8	2828325	1	6.45e-21	Minus	0.951923	0.919192	0.148556	16.8759	8.60704	1.75357	0.95		0	-	1	1	1	1	1	1	1
47928810	Scaffold0592	143663	1	5.42e-15	Plus	0.951923	0.919192	0.148556	21.9859	12.3898	1.69142	0.962963		1	1	1	1	1	1	1	1	1
10257928	Ca4	37787279	1	4.3e-29	Minus	0.961538	0.92	0.1472	8.49306	5.53398	1.36391	0.95		1	1	0	1	1	-	1	1	1
10263496	Ca6	13098721	1	4.3e-29	Minus	0.961538	0.92	0.1472	18.0278	8.59501	1.85048	0.972973		1	1	1	1	-	1	1	1	1
10263525	Ca7	6315633	1	4.3e-29	Minus	0.961538	0.92	0.1472	28.2708	14.4233	1.75437	0.975		1	1	1	1	1	1	0	1	1
10264034	Ca3	51449515	1	8.26e-26	Minus	0.961538	0.92	0.1472	12.5833	7.55581	1.4773	0.95		1	1	1	1	1	-	0	1	1
10264763	Ca6	60854506	1	4.3e-29	Minus	0.961538	0.92	0.1472	16.6181	11.5896	1.31413	0.953488		0	1	1	1	1	1	1	0	1
10266937	Ca5	26326136	1	8.8e-12	Minus	0.961538	0.92	0.1472	19.0563	12.6807	1.57638	0.97619		-	1	0	1	1	1	1	1	1
10266968	Ca6	11292758	1	6.66e-14	Plus	0.961538	0.92	0.1472	15.9214	10.533	1.3434	0.97037		1	1	1	1	1	1	1	1	1
10268796	Ca5	25381521	1	6.66e-14	Plus	0.961538	0.92	0.1472	23.9653	12.8735	2.01193	0.967742		1	1	1	1	1	1	1	1	1
10269219	Ca3	8482790	1	4.3e-29	Minus	0.961538	0.92	0.1472	19.5874	10.9642	1.80124	0.973684		-	1	1	1	1	1	1	1	1
23886722	Scaffold4730	240478	1	4.3e-29	Minus	0.961538	0.92	0.1472	15.4345	8.14592	1.67469	0.971429		1	1	1	1	1	1	1	1	1
23888044	Ca5	22481584	1	4.3e-29	Minus	0.961538	0.92	0.1472	25.3357	12.7564	1.6252	0.973684		1	1	0	1	1	1	1	0	1
23888602	Ca6	30314115	1	3.26e-18	Plus	0.961538	0.92	0.1472	18.3662	10.566	1.60451	0.95		-	1	1	1	1	1	0	1	1
35487973	Ca6	6492994	2	4.3e-29	Minus	0.961538	0.92	0.1472	18.8531	10.5333	1.62124	0.95		1	1	1	1	-	0	1	0	1
36360083	Ca4	37855983	1	4.3e-29	Minus	0.961538	0.92	0.1472	12.0276	7.6302	1.42465	1		1	1	1	1	1	0	1	1	1
40898510	Ca6	15699865	1	1.08e-09	Minus	0.961538	0.92	0.1472	19.0493	12.9312	1.39759	0.952381		-	1	1	1	1	1	0	1	1
46978535	Scaffold5166	172917	1	4.3e-29	Minus	0.961538	0.92	0.1472	18.6831	9.54188	1.71883	0.973684		1	1	0	1	-	1	1	1	1
50759770	Ca1	4511887	1	2.95e-11	Plus	0.961538	0.92	0.1472	23.2518	13.4276	1.56612	0.975		1	1	1	1	1	1	1	1	1
10263708	Ca7	54030802	1	4.3e-29	Plus	0.971154	0.920792	0.145868	17.2671	10.0077	1.43817	0.968254		1	1	1	1	1	1	1	0	1
10264345	Ca1	8630504	1	4.3e-29	Plus	0.971154	0.920792	0.145868	11.2378	6.98746	1.32253	0.954545		1	1	1	1	1	1	1	0	1
10265244	Ca3	48537561	1	4.3e-29	Plus	0.971154	0.920792	0.145868	10.6939	5.97456	1.53823	1		-	1	1	1	1	1	1	1	1
10265790	Ca4	5357429	1	4.3e-29	Minus	0.971154	0.920792	0.145868	7.2517	4.89181	1.37105	1		1	1	1	1	0	0	1	1	1
11064325	Ca4	13741694	1	4.3e-29	Plus	0.971154	0.920792	0.145868	21.9653	13.6032	1.44471	0.964912		1	1	1	1	1	1	0	1	1
23884644	Ca6	64678509	1	4.3e-29	Plus	0.971154	0.920792	0.145868	20.2917	9.91973	1.79663	0.971429		0	1	1	1	1	1	1	0	1
23884844	Ca5	3111	1	4.3e-29	Plus	0.971154	0.920792	0.145868	19.2238	9.86441	1.67732	0.964912		1	1	1	1	1	1	1	1	1
23884919	Ca5	181006	1	4.3e-29	Plus	0.971154	0.920792	0.145868	18.5241	11.6276	1.34689	0.976744		1	1	1	1	1	1	1	1	1
23886996	Ca3	31180433	1	2.71e-19	Plus	0.971154	0.920792	0.145868	19.6552	10.4058	1.65923	0.962963		1	1	0	1	1	0	1	1	1
23887911	Ca3	33000895	1	1.54e-28	Plus	0.971154	0.920792	0.145868	17.4722	9.84811	1.5675	0.963964		1	1	0	1	1	1	1	1	1
36360335	Scaffold4365	437574	1	1.02e-24	Plus	0.971154	0.920792	0.145868	16.4345	9.45393	1.55791	0.972973		1	1	1	1	-	1	1	1	1
50759879	Ca2	26944861	1	1.24e-23	Minus	0.971154	0.920792	0.145868	21.2313	13.747	1.28678	1		1	1	1	1	1	-	0	1	1
10257837	Ca2	21145334	1	1.2e-24	Minus	0.980769	0.078431	0.14456	18.1429	10.5279	1.78242	1		0	0	0	0	0	1	0	0	0
10265767	Ca5	14547568	1	4.3e-29	Minus	0.980769	0.921569	0.14456	15.3262	9.78383	1.38615	0.955556		1	-	1	1	1	1	0	1	1
10267784	Ca8	5821726	1	1.24e-23	Minus	0.980769	0.921569	0.14456	26.7931	15.4111	1.56406	0.953488		1	1	1	1	1	1	1	0	1
10268734	Scaffold2480	395580	1	4.3e-29	Plus	0.980769	0.078431	0.14456	16.3333	10.0443	1.65045	1		0	0	0	0	0	0	0	0	0
11064666	Ca7	44860423	1	7.71e-13	Plus	0.980769	0.921569	0.14456	31.9231	17.1097	1.45117	0.966667		1	1	1	1	1	1	0	1	1
13145717	Ca3	32719699	1	4.3e-29	Plus	0.980769	0.921569	0.14456	14.1027	8.68373	1.4088	1		1	1	1	1	1	1	1	1	1
23886468	Ca5	7662387	1	4.3e-29	Plus	0.980769	0.921569	0.14456	18.5634	10.3546	1.32302	0.95122		1	1	1	1	1	1	0	1	1
23886632	Ca3	46286256	1	4.3e-29	Minus	0.980769	0.921569	0.14456	12.7183	7.85464	1.39352	0.975		0	1	1	1	1	-	1	1	1
23888243	Ca3	54652355	1	4.3e-29	Minus	0.980769	0.921569	0.14456	15.9586	9.55844	1.64294	0.973684		1	1	1	1	1	1	1	1	1
23889015	Ca7	1185288	1	4.3e-29	Minus	0.980769	0.921569	0.14456	13.5486	7.66379	1.38355	1		1	1	1	1	1	1	1	1	1
50759756	Ca7	27546368	1	1.85e-21	Minus	0.980769	0.921569	0.14456	18.9306	11.6331	1.37803	0.977778		1	1	1	1	1	1	1	1	1
100024652		0	0	999		0.980769	0.078431	0.14456	7.41667	5.21949	1.4138	1		0	0	0	0	0	0	0	0	0
5825024	Ca4	33250672	1	1.22e-18	Minus	0.990385	0.07767	0.143275	9.07143	5.04925	1.6815	1		0	0	0	0	-	0	0	0	0
5825141	Ca6	60227861	1	9.3e-26	Plus	0.990385	0.07767	0.143275	9.08333	3.20048	2.75026	1		1	0	0	1	0	0	0	0	0
5825594	Ca2	20375368	1	9.3e-26	Plus	0.990385	0.07767	0.143275	8.09091	4.1441	1.78975	1		1	0	0	0	0	0	0	0	0
5825972	Ca4	49439041	2	1.06e-11	Minus	0.990385	0.07767	0.143275	18.7857	7.55152	2.24534	1		0	0	0	0	1	0	0	0	0
10260683		0	0	999		0.990385	0.07767	0.143275	14.9286	5.65009	2.72957	1		1	0	0	0	0	0	0	0	0
10260895	Ca5	19383304	1	3.34e-25	Minus	0.990385	0.07767	0.143275	10.3333	4.20582	2.70856	1		0	1	0	0	0	0	0	0	0
10263444	Ca5	26809341	1	5.6e-23	Plus	0.990385	0.07767	0.143275	14.25	8.57443	1.43805	1		0	0	1	0	0	0	0	0	0
10265551	Ca1	1403888	1	4.3e-29	Plus	0.990385	0.92233	0.143275	17.5374	10.0707	1.57119	0.974359		1	1	1	1	1	1	1	1	1
13146707	Ca4	36220425	1	4.3e-29	Minus	0.990385	0.92233	0.143275	11.3681	6.6424	1.40717	0.974359		1	1	1	1	1	1	1	1	1
15979332	Ca5	26809343	1	2e-27	Minus	0.990385	0.07767	0.143275	9.41667	3.14797	2.81662	1		0	0	1	0	0	0	0	0	0
36361048	Ca7	1962543	1	4.3e-29	Plus	0.990385	0.92233	0.143275	12.3103	6.6067	1.57648	1		1	1	1	1	1	1	1	1	1
50759671	Ca3	26750316	1	7.81e-20	Minus	0.990385	0.92233	0.143275	20.0071	11.9155	1.3228	0.952381		-	1	1	1	1	1	1	0	1
5825335	Ca3	48122096	1	9.3e-26	Plus	1	0.076923	0.142012	10.1818	5.49079	1.8132	1		0	0	0	1	0	0	0	0	0
10266674	Ca1	764425	1	9.36e-21	Plus	1	0.076923	0.142012	12.3333	6.76593	1.95017	1		1	0	0	0	0	0	0	0	0
35487282	Ca7	55745841	1	4.3e-29	Plus	1	0.923077	0.142012	15.1888	9.26302	1.26379	0.95122		1	1	1	1	1	1	1	0	1
50759525	Ca7	55840495	1	1.08e-09	Minus	1	0.923077	0.142012	20.9655	13.124	1.54103	1		1	1	1	1	1	1	1	1	1
10264418	Ca6	44713277	3	4.3e-29	Minus	0.884615	0.923913	0.140595	17.411	9.64271	1.84888	1		1	1	1	1	-	-	1	1	1
23886642	Ca8	2733459	1	4.3e-29	Minus	0.884615	0.923913	0.140595	14.8649	7.73955	1.9865	1		1	1	1	1	1	1	1	-	1
42025377	Ca7	34780002	1	2.61e-12	Plus	0.884615	0.923913	0.140595	22.7552	10.8661	2.18045	0.95122		-	1	1	1	1	1	1	1	1
10257827	Ca5	18357803	1	4.3e-29	Plus	0.894231	0.924731	0.139207	17.7273	8.83111	1.96502	0.95		1	-	1	1	1	1	1	1	1
10267476	Ca7	19348800	1	9.4e-19	Plus	0.903846	0.925532	0.137845	17.2276	9.17774	1.89137	0.972222		1	1	1	1	1	-	1	1	1
10269896	Ca8	961758	1	1.02e-24	Plus	0.903846	0.925532	0.137845	22.1319	11.4856	1.81494	0.973684		-	1	1	1	1	1	1	0	1
11064289	Ca4	17367897	1	1.34e-16	Minus	0.903846	0.925532	0.137845	30.7931	14.4155	2.11972	0.972222		1	-	1	1	1	1	1	0	-
13146194	Ca2	32032059	1	4.3e-29	Plus	0.903846	0.925532	0.137845	18.9388	9.8113	1.8602	1		1	1	1	1	1	1	1	1	1
13146662	Ca6	63468035	1	4.3e-29	Minus	0.903846	0.925532	0.137845	8.375	4.47349	1.8363	0.963964		1	1	1	1	1	1	1	1	1
23887617	Ca4	4833742	1	4.3e-29	Plus	0.903846	0.925532	0.137845	16.2759	8.43922	1.95268	0.974359		1	1	1	1	1	1	1	1	1
35485816	Ca5	14513388	1	4.3e-29	Plus	0.903846	0.925532	0.137845	31.9864	13.6337	2.3455	0.972973		-	1	1	1	-	1	1	1	1
35488116	Ca4	18499916	1	8.26e-26	Minus	0.903846	0.925532	0.137845	18.7448	9.84275	1.83966	0.972973		1	1	-	1	1	1	1	0	1
37049883	Ca2	21949003	1	4.3e-29	Plus	0.903846	0.925532	0.137845	20.6414	9.32751	1.93868	0.975		-	-	1	1	1	-	1	0	1
86092520	Ca3	51353736	1	4.3e-29	Minus	0.903846	0.925532	0.137845	19.0685	9.66469	1.77519	0.95		1	-	1	1	1	-	0	1	1
10258935	Ca7	52349302	1	3.56e-24	Minus	0.913462	0.926316	0.13651	18.5411	10.743	1.5288	1		1	-	1	1	1	1	1	1	1
10269632	Ca6	21234145	1	4.3e-29	Minus	0.913462	0.926316	0.13651	21.4483	10.6951	2.16579	0.965812		1	1	1	1	1	0	1	1	1
10269676	Ca6	17322736	1	9.4e-19	Minus	0.913462	0.926316	0.13651	17.5069	8.27957	2.10022	1		1	-	1	1	1	-	1	0	1
11063231	Ca4	14011376	1	4.3e-29	Minus	0.913462	0.926316	0.13651	22.898	11.5233	2.02259	0.972973		1	1	1	1	1	0	1	1	1
15979872	Ca4	11551208	2	4.3e-29	Minus	0.913462	0.926316	0.13651	22.1586	10.2834	2.1482	0.95		1	1	-	1	1	1	1	1	1
23887657	Ca6	27205209	2	4.3e-29	Plus	0.913462	0.926316	0.13651	21.6483	10.6626	1.97465	0.964912		1	1	1	1	1	1	1	1	1
23888403	Ca5	23393776	1	2.25e-20	Plus	0.913462	0.926316	0.13651	25.3681	11.3925	2.24831	0.972222		1	1	1	1	1	1	0	1	1
23889032	Ca7	25405641	1	2e-27	Minus	0.913462	0.926316	0.13651	26.4794	14.0431	1.99384	1		-	1	1	1	1	1	1	1	1
36359798	Ca1	1344094	1	8.26e-26	Minus	0.913462	0.926316	0.13651	20.2817	12.2942	1.59783	0.95122		1	-	1	1	1	-	0	0	1
36359817	Ca4	5840836	1	4.61e-16	Minus	0.913462	0.926316	0.13651	33.5338	15.2038	2.2312	1		1	1	1	1	1	1	1	1	1
36360376	Ca8	10452890	1	4.3e-29	Plus	0.913462	0.926316	0.13651	16.7724	8.63093	1.82473	0.991228		1	1	1	1	1	-	1	1	1
39411799	Ca3	36047465	1	7.71e-13	Plus	0.913462	0.926316	0.13651	23.9444	12.3927	1.76343	0.95122		1	1	1	1	1	-	1	1	1
5825834	Ca4	30304552	1	2e-27	Plus	0.923077	0.927083	0.1352	31.3581	18.4512	1.74696	1		1	1	1	1	1	1	1	1	1
10257724	Ca1	1703314	1	4.3e-29	Minus	0.923077	0.927083	0.1352	17.3776	9.96905	1.57578	0.95122		-	1	1	1	1	1	1	1	1
10258439	Ca7	54862827	1	4.3e-29	Plus	0.923077	0.927083	0.1352	17.1081	8.89362	1.65494	1		1	1	1	1	-	-	1	1	1
10258531	Scaffold1167	90602	1	4.3e-29	Plus	0.923077	0.927083	0.1352	15.2083	8.84423	1.45495	0.972222		0	1	1	1	-	0	1	0	1
10258816	Ca2	13225558	1	4.3e-29	Plus	0.923077	0.927083	0.1352	9.48611	6.00924	1.51469	0.975		1	1	1	1	1	1	1	1	1
10264168	Ca4	53681795	1	4.3e-29	Minus	0.923077	0.927083	0.1352	13.7343	6.90287	1.83595	0.962963		1	1	1	1	1	1	1	0	1
10265336	Ca6	62310511	1	2.9e-25	Plus	0.923077	0.927083	0.1352	27.531	12.311	1.96981	0.972222		1	1	1	1	1	1	1	0	1
11063432	Ca1	46430335	1	4.3e-29	Plus	0.923077	0.927083	0.1352	9.02055	5.24531	1.60891	0.95		1	1	1	1	-	1	1	1	1
13146068	Ca7	52451960	1	4.3e-29	Minus	0.923077	0.927083	0.1352	16.9724	8.6119	1.91975	0.969697		1	1	1	1	1	-	1	1	1
13146774	Ca4	16684922	1	4.3e-29	Minus	0.923077	0.927083	0.1352	17.9514	10.188	1.78154	0.972222		-	1	1	1	1	1	1	1	1
23871359	Ca2	29261310	1	4.35e-23	Plus	0.923077	0.927083	0.1352	19.4138	10.5775	1.73831	0.953488		-	1	1	1	1	1	1	1	1
23887232	Ca3	37588183	1	1.34e-16	Minus	0.923077	0.927083	0.1352	21.9589	11.362	1.82831	0.975		1	1	1	1	-	1	1	0	1
23888794	Ca6	61032424	1	4.3e-29	Plus	0.923077	0.927083	0.1352	21.363	11.0775	2.07043	1		1	1	1	1	1	1	1	0	1
29631785	Ca1	14765105	1	4.3e-29	Plus	0.923077	0.927083	0.1352	7.82639	4.31781	1.54917	0.975		1	1	1	1	-	1	1	1	0
36360065	Ca5	21884440	2	8.26e-26	Minus	0.923077	0.927083	0.1352	19.952	11.2343	1.74482	0.974359		1	1	1	1	1	0	1	1	1
36360070	Ca6	60561519	1	4.3e-29	Minus	0.923077	0.927083	0.1352	20.8299	9.30538	2.18673	0.969697		1	1	1	1	-	1	1	1	1
36361896	Ca7	46311579	1	1.95e-14	Plus	0.923077	0.927083	0.1352	16.7571	8.77323	1.86991	0.974359		1	-	1	1	1	1	0	1	1
36362036	Ca2	19046198	1	4.35e-23	Minus	0.923077	0.927083	0.1352	19.6528	11.615	1.62546	0.97561		1	1	1	1	1	1	1	1	1
40897721	Ca2	1921070	1	4.3e-29	Plus	0.923077	0.927083	0.1352	29.863	13.7226	2.29659	1		1	1	1	1	-	-	1	0	1
5826026	Ca5	16141765	1	4.3e-29	Plus	0.932692	0.927835	0.133914	21.1042	9.77292	1.96103	0.95		0	1	1	1	1	0	1	1	1
8822602	Ca1	28602286	2	4.3e-29	Plus	0.932692	0.927835	0.133914	32.7902	18.0732	1.78423	0.95		-	1	1	1	1	1	1	1	1
10264402	Ca5	54198391	1	4.3e-29	Minus	0.932692	0.927835	0.133914	21.4276	10.9284	1.70785	0.972973		1	1	1	1	1	0	1	1	1
10268233	Ca4	21058365	1	4.3e-29	Minus	0.932692	0.927835	0.133914	14.7945	8.97784	1.56438	1		1	1	1	1	1	1	0	1	1
10269805	Ca2	16747489	2	5.56e-28	Plus	0.932692	0.927835	0.133914	15.9931	10.0737	1.67008	0.972222		1	1	1	1	1	1	0	1	1
11064387	Ca3	40580472	1	4.3e-29	Plus	0.932692	0.927835	0.133914	20.5685	11.0787	1.8164	0.973684		1	1	1	1	1	1	1	1	1
15979896	Ca6	16110712	1	1.54e-28	Minus	0.932692	0.927835	0.133914	30.9931	14.575	1.88652	1		1	1	1	1	1	0	1	1	1
23871281	Scaffold4300	294802	1	1.95e-14	Minus	0.932692	0.927835	0.133914	28.6757	13.839	2.06603	1		1	1	1	1	1	1	1	1	1
23885376	Ca5	25404466	1	4.3e-29	Plus	0.932692	0.927835	0.133914	14.8671	7.67818	1.88481	0.958333		1	1	1	1	1	1	1	1	1
23885890	Ca4	10990004	1	4.3e-29	Minus	0.932692	0.927835	0.133914	17.8182	9.53876	1.70598	0.95		1	1	1	1	1	1	1	0	1
23885909	Ca7	3411365	1	4.3e-29	Plus	0.932692	0.927835	0.133914	17.7635	10.2142	1.49002	0.95122		1	1	1	1	1	0	1	1	1
23886018	Ca2	18858031	1	4.3e-29	Minus	0.932692	0.927835	0.133914	16.589	8.24594	1.71644	0.95		1	1	1	1	1	1	1	0	1
23887877	Ca5	10877152	1	4.3e-29	Plus	0.932692	0.927835	0.133914	14.1517	7.96659	1.34836	0.95122		1	1	1	1	1	1	1	1	1
23887993	Ca6	56531253	2	4.3e-29	Plus	0.932692	0.927835	0.133914	22.5302	10.43	2.15855	0.96875		1	1	1	1	1	1	1	1	1
23888105	Ca4	31202782	1	4.3e-29	Plus	0.932692	0.927835	0.133914	22.8681	11.0336	2.10242	0.964912		1	1	1	1	-	1	0	1	1
23888351	Ca5	24899802	1	3.89e-17	Plus	0.932692	0.927835	0.133914	23.8873	11.6239	1.95686	0.968254		1	1	1	1	1	1	1	1	1
23888605	Ca4	53377064	1	9.87e-11	Plus	0.932692	0.927835	0.133914	19.7569	11.3494	1.73757	0.95		1	1	1	1	1	1	1	0	1
30069998	Ca5	27031766	1	4.11e-08	Minus	0.932692	0.927835	0.133914	22.3611	10.918	1.91325	0.95		1	1	1	1	1	1	1	1	1
36359786	Ca4	18622416	1	2.9e-25	Plus	0.932692	0.927835	0.133914	18.5	9.50658	1.81411	0.963964		1	1	1	1	1	1	1	1	1
36360348	Ca6	3749759	1	4.3e-29	Minus	0.932692	0.927835	0.133914	20.3931	9.70197	1.88827	1		1	1	1	1	1	1	1	0	1
36361624	Ca5	19336897	1	4.3e-29	Plus	0.932692	0.927835	0.133914	18.6965	8.92136	1.8248	0.974359		-	1	1	1	1	1	1	0	1
37048346	Ca4	19699899	1	4.3e-29	Minus	0.932692	0.927835	0.133914	14.7619	7.92167	1.70563	0.964286		1	1	1	1	1	1	1	0	1
37050150	Ca5	60749283	1	4.3e-29	Minus	0.932692	0.927835	0.133914	15.5	8.49837	1.717	0.97561		1	1	1	1	1	1	1	1	1
42026198		0	0	999		0.932692	0.927835	0.133914	18.6918	9.77946	1.89168	0.964912		1	1	1	1	1	1	1	-	1
50759734	Ca7	36952969	1	1.52e-22	Plus	0.932692	0.927835	0.133914	24.5137	14.7747	1.60719	0.975		1	1	1	1	1	-	-	0	1
50760062	Ca1	6678032	1	1.58e-15	Minus	0.932692	0.927835	0.133914	22.3586	13.8881	1.68318	0.972973		1	1	1	1	1	1	1	1	1
5826158	Ca5	9145925	1	7.71e-13	Minus	0.942308	0.928571	0.132653	31.6759	16.3238	1.99012	0.972222		1	1	1	1	1	-	1	1	1
10258219	Ca6	20116341	1	4.3e-29	Minus	0.942308	0.928571	0.132653	10.2153	6.02099	1.58996	0.962963		1	1	-	1	1	1	1	1	1
10258739	Ca2	5023752	1	4.3e-29	Minus	0.942308	0.928571	0.132653	12.507	7.11945	1.41237	0.97619		1	1	1	1	1	0	1	1	1
10264022	Ca4	7700999	1	4.3e-29	Minus	0.942308	0.928571	0.132653	9.27397	6.10695	1.27244	0.955556		-	1	1	1	-	1	1	1	1
10264097	Ca1	11000831	1	8.26e-26	Plus	0.942308	0.928571	0.132653	22.2042	12.2259	1.80132	0.95122		-	1	1	1	1	-	1	0	1
10265345	Ca6	62979809	1	4.3e-29	Minus	0.942308	0.928571	0.132653	17.5556	11.8056	1.41447	0.953488		-	1	1	1	1	-	1	1	1
10267552	Ca4	17340283	1	1.95e-14	Plus	0.942308	0.928571	0.132653	20.6918	10.2814	1.84037	1		1	1	1	1	1	1	1	0	1
10268414	Ca6	47769870	1	4.3e-29	Minus	0.942308	0.928571	0.132653	18.1931	9.71405	1.98744	0.972222		1	1	1	1	1	1	1	0	1
10268805	Ca2	28569655	1	1.08e-09	Minus	0.942308	0.928571	0.132653	27.1507	14.0855	1.83596	0.970588		1	1	1	1	-	1	1	1	1
10269464	Ca1	18906685	1	6.66e-14	Minus	0.942308	0.928571	0.132653	21.0069	12.8356	1.58273	0.972973		1	1	1	1	1	0	1	1	1
11064718	Ca3	49637629	1	5.42e-15	Plus	0.942308	0.928571	0.132653	25.5035	12.969	1.92032	0.95122		1	1	1	1	1	1	1	1	1
11064937	Ca4	18151525	1	2.9e-25	Minus	0.942308	0.928571	0.132653	25.8571	12.9473	1.87476	0.964912		1	1	1	1	1	0	1	1	1
13145763	Ca7	43571290	1	4.3e-29	Plus	0.942308	0.928571	0.132653	9.84828	5.78026	1.41519	0.975		1	1	1	1	1	1	1	1	1
13146737	Ca1	22833969	1	4.3e-29	Minus	0.942308	0.928571	0.132653	12.0139	7.28868	1.59975	0.95122		1	1	1	1	1	1	1	0	1
23870743	Ca4	17515085	1	4.3e-29	Minus	0.942308	0.928571	0.132653	7.2585	4.23797	1.44694	0.975		1	1	1	1	1	1	1	1	1
23885086	Ca6	63869978	1	4.3e-29	Minus	0.942308	0.928571	0.132653	17.9931	9.5913	1.86422	0.990741		1	1	1	1	1	0	1	1	1
23885992	Ca7	3768369	1	4.3e-29	Minus	0.942308	0.928571	0.132653	10.6621	6.19368	1.41062	0.95		1	1	1	1	1	1	1	1	1
23886176	Ca3	39340928	1	4.3e-29	Minus	0.942308	0.928571	0.132653	13.8699	9.01009	1.39094	0.953488		1	1	1	1	1	1	1	0	1
23887168	Ca6	49087278	1	7.81e-20	Plus	0.942308	0.928571	0.132653	23.531	11.2495	1.89006	0.974359		1	-	1	1	1	1	1	0	1
23888116	Ca4	17237396	1	4.3e-29	Minus	0.942308	0.928571	0.132653	18.4931	11.4421	1.56599	0.95		0	1	1	1	1	1	1	1	1
23888242	Ca3	61392757	1	4.3e-29	Plus	0.942308	0.928571	0.132653	15.3379	8.47245	1.74775	0.971429		1	1	1	1	-	1	1	0	1
23888843	Ca2	35425138	1	4.3e-29	Plus	0.942308	0.928571	0.132653	21.5724	10.6186	1.93738	0.97619		1	1	1	1	1	-	0	0	1
23888916	Ca7	3983721	1	5.42e-15	Plus	0.942308	0.928571	0.132653	26.6164	12.8832	2.09544	0.972222		1	1	1	1	1	1	1	1	1
35486549	Ca3	35110686	1	4.3e-29	Minus	0.942308	0.928571	0.132653	12.2276	6.00545	1.98578	0.970588		1	1	1	1	1	-	1	0	1
36360136	Ca1	17028928	1	4.3e-29	Plus	0.942308	0.928571	0.132653	12.6122	6.66032	1.78068	1		1	1	1	1	1	-	1	1	1
37050140	Ca5	39583311	1	4.3e-29	Plus	0.942308	0.928571	0.132653	9.38356	6.03785	1.32152	0.95		1	1	1	1	1	1	1	1	1
39411884	Ca2	15868867	1	4.3e-29	Plus	0.942308	0.928571	0.132653	28.2069	15.1051	1.84442	1		-	1	1	1	1	1	0	1	1
42026020	Ca1	14513205	1	4.3e-29	Minus	0.942308	0.928571	0.132653	27.2361	13.3463	1.95284	0.95122		1	1	1	1	-	1	1	1	1
53139376	Scaffold4730	257027	1	4.3e-29	Plus	0.942308	0.928571	0.132653	21.0811	10.8238	1.73369	0.972973		1	1	1	1	-	1	1	1	1
5826019	Ca5	14558354	1	4.3e-29	Plus	0.951923	0.929293	0.131415	22.6849	11.7151	1.70257	1		1	1	1	1	1	1	1	1	1
8776154	Ca6	28568799	1	7.07e-21	Minus	0.951923	0.929293	0.131415	25.5753	12.1744	2.11347	0.970588		1	1	1	1	1	1	1	1	1
10258448	Ca2	3026669	1	8.26e-26	Plus	0.951923	0.929293	0.131415	16.2483	9.18359	1.57165	0.972222		-	1	1	1	1	1	1	0	1
10259201	Ca3	44836366	1	5.31e-22	Plus	0.951923	0.929293	0.131415	18.8611	11.4853	1.61095	0.973684		1	1	1	1	1	1	1	1	1
10263745	Ca5	17959053	1	4.3e-29	Minus	0.951923	0.929293	0.131415	17.5208	9.858	1.59676	0.968254		1	1	1	1	-	1	1	1	1
10265414	Ca4	23050539	1	4.3e-29	Minus	0.951923	0.929293	0.131415	18.9524	9.98729	1.62619	0.974359		1	1	0	1	1	-	1	1	1
10269005	Ca5	15055998	1	7.81e-20	Minus	0.951923	0.929293	0.131415	25.8276	13.7467	1.93271	0.958333		1	1	1	1	1	1	0	1	1
10269120	Ca2	19033733	1	2.61e-12	Minus	0.951923	0.929293	0.131415	22.2603	11.8455	1.53166	0.95122		1	1	1	1	1	-	1	1	1
10269500	Ca2	34406767	1	5.42e-15	Minus	0.951923	0.929293	0.131415	20.2361	10.3259	1.78793	0.972973		1	1	1	1	1	1	1	1	1
11062793	Ca6	44713595	1	4.3e-29	Minus	0.951923	0.929293	0.131415	18.2897	9.72442	1.57743	0.975		1	1	1	1	-	1	1	1	1
11064078	Ca1	22487786	1	1.34e-16	Plus	0.951923	0.929293	0.131415	13.6667	8.62248	1.44002	0.975		1	1	1	1	1	1	1	1	1
11064441	Ca7	45830826	1	4.3e-29	Plus	0.951923	0.929293	0.131415	30.0204	16.6711	1.54885	0.95		1	1	1	1	-	1	1	1	1
13146066	Ca5	29558055	1	4.3e-29	Minus	0.951923	0.929293	0.131415	10.4345	6.62786	1.48304	0.973684		1	1	1	1	-	1	1	1	1
15979912	Ca2	28520715	1	7.19e-27	Plus	0.951923	0.929293	0.131415	25.2657	12.653	1.91759	0.958333		1	1	1	1	1	1	1	1	1
23884757	Ca7	55814021	1	4.3e-29	Plus	0.951923	0.929293	0.131415	9.51034	5.7561	1.42684	0.952381		1	1	1	1	1	1	1	0	1
23884848	Ca1	37682534	1	4.3e-29	Plus	0.951923	0.929293	0.131415	21.6233	10.9458	1.78754	0.97561		1	1	1	1	1	1	1	1	1
23885057	Ca3	38232225	1	4.3e-29	Minus	0.951923	0.929293	0.131415	13.8493	7.61878	1.51049	0.97561		1	1	1	1	1	1	1	1	1
23885319	Ca6	37210293	1	2.9e-25	Minus	0.951923	0.929293	0.131415	21.9862	12.8347	1.66367	0.972222		1	1	1	1	1	1	1	0	1
23885343	Ca7	36954554	1	4.3e-29	Minus	0.951923	0.929293	0.131415	10.6781	7.15765	1.37121	0.97619		0	1	1	1	1	-	1	1	1
23886079	Ca8	9248784	1	4.3e-29	Plus	0.951923	0.929293	0.131415	14.2083	7.82524	1.53212	0.97561		1	-	1	1	1	1	1	1	1
23886163	Ca1	14954383	1	4.3e-29	Plus	0.951923	0.929293	0.131415	11.4384	7.04289	1.38257	0.95		1	1	1	1	1	1	1	1	1
23886952	Ca6	5510222	1	1.34e-16	Plus	0.951923	0.929293	0.131415	24.4406	12.4309	1.94799	0.973684		-	1	1	1	1	1	1	0	1
23886994	Ca1	32881937	1	4.61e-16	Plus	0.951923	0.929293	0.131415	27.0208	13.7621	1.84977	0.963964		1	-	1	1	1	1	1	1	1
23887092	Ca4	36036720	1	1.34e-16	Plus	0.951923	0.929293	0.131415	21.2828	13.8059	1.51703	0.95		1	1	1	1	1	1	1	0	1
23887099	Ca8	4999850	2	3.28e-10	Plus	0.951923	0.929293	0.131415	39.5578	19.606	2.08124	0.970588		1	1	1	1	1	1	1	1	1
23888702	Ca6	6654421	1	4.3e-29	Minus	0.951923	0.929293	0.131415	15.7192	8.14824	1.69234	0.97619		1	1	1	1	1	1	1	0	1
23889066	Ca1	8517913	2	4.3e-29	Minus	0.951923	0.929293	0.131415	21.137	11.0135	1.88947	0.95122		1	1	1	1	1	1	1	1	1
36360587	Ca6	5293443	1	1.85e-21	Minus	0.951923	0.929293	0.131415	22.068	10.0588	2.10666	0.96875		-	1	1	1	1	-	1	1	1
36361234	Ca7	48702532	1	4.3e-29	Plus	0.951923	0.929293	0.131415	13.1389	8.05417	1.5108	0.96748		1	1	1	1	1	1	1	0	1
36361465	Ca2	21406577	1	6.45e-21	Minus	0.951923	0.929293	0.131415	19.75	11.1645	1.68616	0.952381		1	1	1	1	1	-	1	1	1
37050233	Ca4	6408462	1	1.34e-16	Minus	0.951923	0.929293	0.131415	15.6181	9.83404	1.51834	0.974359		-	1	1	1	1	1	1	0	1
40898525	Ca7	54576908	1	4.61e-16	Plus	0.951923	0.929293	0.131415	22.089	12.8073	1.71977	0.990476		1	1	1	1	-	1	1	0	1
42026244	Ca4	9522717	1	3.53e-09	Plus	0.951923	0.929293	0.131415	24.0207	13.2314	1.78477	1		1	-	1	1	1	1	1	0	1
50759885	Ca7	18190416	1	1.85e-21	Minus	0.951923	0.929293	0.131415	16.9452	9.57864	1.77016	0.971429		1	1	1	1	1	1	1	1	1
50759915	Ca7	40588794	1	7.71e-13	Plus	0.951923	0.929293	0.131415	23.0274	12.1593	1.68671	0.952381		1	1	1	1	1	1	1	1	1
5824890	Ca7	37018311	1	4.3e-29	Minus	0.961538	0.07	0.1302	22.1875	10.0885	2.36827	1		1	0	0	0	0	0	0	0	0
10264951	Ca1	4039015	1	4.3e-29	Plus	0.961538	0.93	0.1302	9.4726	5.00574	1.59401	0.976744		1	1	1	1	1	1	1	1	1
10265340	Ca4	17339839	1	4.3e-29	Plus	0.961538	0.93	0.1302	22.1172	11.6089	1.65882	0.973684		1	1	1	1	1	1	1	1	1
10266249	Ca3	33350981	1	4.3e-29	Minus	0.961538	0.93	0.1302	9.59864	5.00837	1.80596	0.967742		1	1	1	1	1	1	1	0	1
10266801	Ca3	9461848	1	1.13e-17	Minus	0.961538	0.93	0.1302	20.8207	10.6069	1.79287	0.971429		1	1	0	1	1	1	1	0	1
10267071	Ca6	15654833	2	6.45e-21	Plus	0.961538	0.93	0.1302	46.3379	23.9676	1.93383	0.952381		0	1	1	1	1	1	1	1	1
10267749	Ca6	2428887	1	1.85e-21	Plus	0.961538	0.93	0.1302	27.4196	13.059	1.7408	0.952381		1	1	1	1	1	1	1	0	1
10267756	Ca4	18868792	1	6.66e-14	Minus	0.961538	0.93	0.1302	20.2465	12.0901	1.51095	0.953488		1	1	1	1	1	1	1	1	1
10268445	Ca4	12552261	1	4.3e-29	Minus	0.961538	0.93	0.1302	11.1329	6.78051	1.49884	0.95122		-	1	1	1	1	1	1	1	1
10270069	Ca8	6958590	1	4.3e-29	Plus	0.961538	0.93	0.1302	10.4276	6.18758	1.40758	0.953488		-	1	1	1	1	1	1	1	1
11062608	Ca3	38859538	1	7.81e-20	Plus	0.961538	0.93	0.1302	20.8	11.1154	1.86152	0.971429		1	1	1	1	1	1	1	1	1
11063199	Ca5	28522253	1	4.3e-29	Plus	0.961538	0.93	0.1302	10.8951	7.16608	1.43441	0.96748		1	1	0	1	-	1	1	0	1
23885519	Ca6	1347110	1	4.3e-29	Minus	0.961538	0.93	0.1302	13.9388	7.95842	1.51597	0.97561		1	1	1	1	1	1	1	0	1
23885940	Ca1	25443797	1	4.3e-29	Minus	0.961538	0.93	0.1302	15.2028	9.33342	1.71319	0.973684		1	1	0	1	1	-	1	1	1
23886128	Ca5	22823083	1	4.3e-29	Plus	0.961538	0.93	0.1302	18.7095	9.82499	1.77065	0.973684		1	1	1	1	-	1	1	1	1
23886660	Ca1	34571115	1	4.3e-29	Plus	0.961538	0.93	0.1302	11.5517	6.83997	1.49346	0.963964		1	1	1	1	1	-	1	1	1
23886918	Ca8	15343243	1	1.13e-17	Plus	0.961538	0.93	0.1302	28.4797	15.0712	1.79849	0.971429		1	1	1	1	-	1	1	0	1
23888070	Ca1	19457806	1	4.3e-29	Minus	0.961538	0.93	0.1302	13.3469	8.15634	1.41124	0.975		0	1	1	1	1	1	1	0	1
23888530	Ca6	64062610	1	1.34e-16	Minus	0.961538	0.93	0.1302	22.9726	13.2417	1.65841	0.969697		1	1	1	1	1	1	1	1	1
23888640	Scaffold0591	531176	1	1.14e-08	Minus	0.961538	0.93	0.1302	27.5278	17.4773	1.73759	0.973684		-	1	1	1	1	1	1	1	1
23888838	Ca7	15874056	1	4.3e-29	Minus	0.961538	0.93	0.1302	16.8112	8.98558	1.56025	0.974359		1	1	1	1	1	1	1	1	1
29967104	Ca6	10433383	1	3.26e-18	Minus	0.961538	0.93	0.1302	20.8069	12.334	1.52952	0.953488		1	1	1	1	1	-	1	1	1
35485828	Ca5	19551342	1	4.3e-29	Plus	0.961538	0.93	0.1302	22.4069	12.0833	1.86101	0.973684		-	1	1	1	1	1	1	0	1
35486562	Ca5	23652250	1	4.3e-29	Minus	0.961538	0.93	0.1302	11.4257	7.28669	1.52341	0.973684		1	1	1	1	1	1	1	1	1
35486595	Ca5	24678443	1	4.3e-29	Plus	0.961538	0.93	0.1302	7.52083	4.24095	1.52121	0.95		1	1	1	1	1	1	1	1	1
35487825	Ca7	25405638	1	6.66e-14	Plus	0.961538	0.93	0.1302	16.7655	10.6557	1.5039	0.973684		0	1	1	1	1	1	1	1	1
36360282	Ca4	56413279	1	4.3e-29	Plus	0.961538	0.93	0.1302	19.1172	10.0492	1.57112	1		1	1	1	1	1	1	1	1	1
37048161	Ca5	26897072	1	4.3e-29	Minus	0.961538	0.93	0.1302	7.90845	4.63439	1.37804	0.966667		1	1	1	1	-	1	1	1	1
40897801	Ca7	37926850	1	4.3e-29	Minus	0.961538	0.93	0.1302	13.5034	9.19729	1.28196	0.95122		1	1	1	1	1	1	1	0	1
40897816	Ca2	2194099	1	2.25e-20	Minus	0.961538	0.93	0.1302	24.8552	11.8537	1.96654	0.972973		1	1	1	1	1	0	1	1	1
5825025	Ca4	46615259	1	3.58e-19	Minus	0.971154	0.069307	0.129007	11.4667	4.95132	2.25491	1		0	0	0	0	-	0	0	0	0
5825246	Ca4	33313082	2	9.3e-26	Plus	0.971154	0.069307	0.129007	15.75	9.36416	1.5708	1		0	0	0	0	-	0	0	0	0
10257838	Ca1	12818361	1	4.3e-29	Plus	0.971154	0.930693	0.129007	14.014	8.75061	1.33211	0.976744		1	1	1	1	1	1	1	1	1
10264491	Ca6	13974692	1	8.26e-26	Minus	0.971154	0.930693	0.129007	19.6301	10.9407	1.66883	0.970588		1	1	1	1	1	-	1	1	1
10266004	Ca8	8124581	1	4.3e-29	Minus	0.971154	0.930693	0.129007	18.1724	10.4151	1.57583	0.97561		1	1	1	1	1	1	1	1	1
10267054	Ca5	47764161	1	2.95e-11	Minus	0.971154	0.930693	0.129007	15.9511	8.75648	1.37885	0.953488		1	-	1	1	1	1	1	1	1
10268170	Ca7	54718745	1	4.3e-29	Minus	0.971154	0.930693	0.129007	11.2361	6.6007	1.52897	0.963964		1	1	1	1	1	1	1	1	1
13144395	Ca2	18026730	2	4.3e-29	Minus	0.971154	0.930693	0.129007	14.6486	8.69286	1.45727	0.975		1	1	1	1	1	1	1	1	1
13146132	Ca3	55147000	1	4.3e-29	Plus	0.971154	0.930693	0.129007	11.8958	6.55184	1.46148	0.974359		1	1	1	1	1	1	1	0	1
13146163	Scaffold4867	380747	1	4.3e-29	Plus	0.971154	0.930693	0.129007	8.57143	4.5744	1.52305	0.95		1	1	1	1	1	1	1	1	1
13146620	Ca4	214533	1	4.3e-29	Minus	0.971154	0.930693	0.129007	8.08392	5.43814	1.36707	0.95		1	1	1	1	1	1	1	1	1
13146671	Ca5	37636356	1	4.3e-29	Plus	0.971154	0.930693	0.129007	12.8483	7.54054	1.43177	0.97561		1	1	1	1	1	1	1	1	1
23885371		0	0	999		0.971154	0.930693	0.129007	21.3357	10.6232	1.77083	0.95122		1	1	1	1	1	1	1	1	1
23887079	Ca1	10512592	1	1.95e-14	Minus	0.971154	0.930693	0.129007	24.8264	15.4089	1.53377	0.952381		1	1	1	1	1	-	0	1	1
23887300	Ca4	33517366	1	1.13e-17	Plus	0.971154	0.930693	0.129007	9.21831	5.55398	1.35334	0.955556		1	1	1	1	1	0	1	1	1
23888936	Ca1	47329458	1	1.24e-23	Minus	0.971154	0.930693	0.129007	24.6923	13.6013	1.6875	0.95122		-	1	1	1	1	0	1	1	1
29966686	Ca4	19938734	1	4.3e-29	Minus	0.971154	0.930693	0.129007	16.4041	8.49704	1.75505	0.973684		1	1	1	1	1	1	1	1	1
35485652	Ca3	40828261	1	4.3e-29	Plus	0.971154	0.930693	0.129007	14.9511	8.70682	1.32091	0.977778		1	-	1	1	1	1	0	1	1
36360338	Ca5	16591507	1	4.3e-29	Plus	0.971154	0.930693	0.129007	15.0903	7.66659	1.56511	0.95122		1	1	1	1	1	1	1	0	1
37048974	Ca3	57962918	1	4.3e-29	Plus	0.971154	0.930693	0.129007	8.09589	5.31131	1.35159	0.952381		1	1	1	1	1	1	1	1	1
37049512	Ca7	3418799	1	9.87e-11	Plus	0.971154	0.930693	0.129007	16.7063	9.19017	1.55105	0.95		-	1	1	1	1	1	1	1	1
40898280	Ca4	3594420	2	4.3e-29	Minus	0.971154	0.930693	0.129007	8.25342	5.05153	1.44763	0.952381		1	1	1	1	1	1	1	1	1
42027364	Scaffold4867	564020	1	4.3e-29	Minus	0.971154	0.930693	0.129007	10.048	6.50325	1.34379	0.95122		1	1	1	1	-	1	1	1	1
5824551		0	0	999		0.980769	0.068627	0.127835	9	5.37188	1.30193	1		0	0	0	0	1	0	0	0	0
5824888		0	0	999		0.980769	0.068627	0.127835	25.9167	7.95255	3.05748	1		1	0	0	1	0	0	0	0	0
5825649	Ca6	60606523	1	9.36e-21	Minus	0.980769	0.068627	0.127835	16.5	5.40833	3.57254	1		1	0	0	1	0	0	0	0	0
8822605	Ca4	4468606	1	5.64e-18	Plus	0.980769	0.068627	0.127835	11.3333	7.93025	1.35104	1		1	0	0	0	0	0	0	0	0
10258350	Ca4	15981538	1	4.3e-29	Minus	0.980769	0.931373	0.127835	8.9375	5.43039	1.40774	0.95		1	1	1	1	1	1	1	1	1
10260106	Ca8	13699991	1	1.47e-09	Plus	0.980769	0.068627	0.127835	14.2727	5.2586	2.24417	1		1	0	0	0	0	0	0	0	0
10263465	Ca5	26836680	1	9.07e-13	Plus	0.980769	0.068627	0.127835	14.5833	6.99355	1.61269	1		0	0	1	0	0	0	0	0	0
10263941	Ca5	8563410	1	4.3e-29	Plus	0.980769	0.931373	0.127835	20.1701	12.5841	1.35275	0.952381		1	1	1	1	1	1	1	1	1
10268484	Ca6	8973224	1	4.3e-29	Plus	0.980769	0.931373	0.127835	21.6923	12.3652	1.39145	0.952381		1	1	1	1	1	1	1	1	1
10268782		0	0	999		0.980769	0.068627	0.127835	8.66667	4.60676	1.92592	1		0	0	1	0	0	0	0	0	0
11063733	Ca1	26167818	1	4.3e-29	Minus	0.980769	0.931373	0.127835	12.3356	7.21611	1.29046	0.975		1	1	1	1	1	1	1	0	1
23885347	Ca5	16203590	1	4.3e-29	Minus	0.980769	0.931373	0.127835	22.7483	11.6326	1.6619	0.972222		1	1	1	1	1	1	0	1	1
23885918	Ca4	19427786	1	7.19e-27	Minus	0.980769	0.931373	0.127835	24.9324	12.7033	1.8679	0.971429		1	1	1	1	1	1	0	0	1
23886057	Ca1	11418421	1	4.3e-29	Plus	0.980769	0.931373	0.127835	18.9236	11.0284	1.61895	0.952381		1	1	1	1	1	1	1	1	1
23888888	Ca3	36979715	1	1.13e-17	Plus	0.980769	0.931373	0.127835	30.6351	16.2635	1.61901	0.97619		1	1	1	1	1	0	1	1	1
23889026	Ca6	62955967	1	4.3e-29	Minus	0.980769	0.931373	0.127835	39.7365	17.3285	2.08618	0.973684		1	1	1	1	1	1	1	1	1
36360608	Ca7	32341217	1	1.24e-23	Minus	0.980769	0.931373	0.127835	21.7397	13.3842	1.4697	0.95		1	1	1	1	1	1	1	1	1
36360861	Ca3	39923573	1	5.31e-22	Plus	0.980769	0.931373	0.127835	24.8759	12.8062	1.73201	0.97619		1	1	1	1	1	1	1	0	1
36361281	Ca5	19832969	1	4.3e-29	Plus	0.980769	0.931373	0.127835	12.269	8.72512	1.30066	0.953488		1	1	1	1	1	1	1	1	1
37049616	Ca8	9025658	1	3.28e-10	Minus	0.980769	0.931373	0.127835	26.6759	14.2649	1.59255	0.953488		1	1	1	1	1	1	1	1	1
42026312	Ca6	30292408	1	1.13e-17	Minus	0.980769	0.931373	0.127835	24.6944	13.7089	1.37853	0.956522		1	1	1	1	1	1	1	1	1
13146642	Ca6	13444856	1	4.3e-29	Minus	0.846154	0.931818	0.127066	15.0616	7.51184	2.03786	0.95		1	1	1	1	1	-	1	1	1
5824636	Ca4	8484679	1	1.54e-28	Minus	0.990385	0.067961	0.126685	12.4286	4.96724	2.54541	1		0	1	0	0	0	0	0	0	0
5825047		0	0	999		0.990385	0.067961	0.126685	13.25	6.53357	2.13489	1		0	0	0	1	0	0	0	0	0
8776040	Ca4	4462692	1	9.3e-26	Plus	0.990385	0.067961	0.126685	7.54545	3.91648	1.69346	1		0	0	0	0	0	0	0	0	0
10257856	Ca7	5073495	1	4.3e-29	Minus	0.990385	0.932039	0.126685	17.9155	10.1534	1.3434	0.95122		1	1	1	1	1	1	1	1	1
10265623		0	0	999		0.990385	0.067961	0.126685	7.30769	5.28255	1.27329	1		0	0	0	0	0	-	0	0	0
10266826	Ca6	53804711	1	9.87e-11	Plus	0.990385	0.932039	0.126685	18.2098	10.1429	1.66261	0.964912		0	1	1	1	1	1	1	1	1
10268579	Ca5	29482573	1	4.3e-29	Minus	0.990385	0.932039	0.126685	23.3264	13.0175	1.40939	0.95		1	1	1	1	1	1	1	0	1
23884850	Ca2	32004612	1	4.3e-29	Minus	0.990385	0.932039	0.126685	14.4336	8.52521	1.36136	0.955556		1	1	1	1	1	1	1	0	1
23887304		0	0	999		0.990385	0.932039	0.126685	17.007	11.8407	1.29964	0.953488		1	1	1	1	1	1	1	1	1
23888015	Ca3	37808313	1	4.3e-29	Minus	0.990385	0.932039	0.126685	19.4444	10.6945	1.27199	0.955556		1	1	1	1	1	1	1	0	1
23888624	Ca5	8500345	1	5.42e-15	Plus	0.990385	0.932039	0.126685	19.6319	12.232	1.44866	0.97619		1	1	1	1	1	1	0	1	1
37048585	Ca5	34012365	1	4.3e-29	Minus	0.990385	0.932039	0.126685	10.7887	6.52064	1.27975	0.952381		1	1	1	1	1	1	0	1	1
37049411	Ca2	23955462	1	1.95e-14	Plus	0.990385	0.932039	0.126685	20.2535	10.8273	1.5352	0.95122		1	1	1	1	1	1	1	0	1
100002487	Ca6	6412280	1	4.3e-29	Minus	0.990385	0.067961	0.126685	8.13333	6.3126	1.27693	1		0	1	0	0	0	0	0	1	0
5824563	Ca1	10914727	1	2.6e-21	Minus	1	0.067308	0.125555	14.4545	6.7469	2.14045	1		0	0	0	1	0	0	0	0	0
5824610	Ca6	45796385	1	9.3e-26	Minus	1	0.067308	0.125555	9.7	4.24382	1.83854	1		0	0	1	0	0	0	0	0	0
5825849	Ca7	23532382	1	4.3e-29	Minus	1	0.067308	0.125555	10.5455	7.70317	1.25028	1		0	0	0	0	0	0	0	0	0
15989896	Ca5	17985950	1	7.07e-21	Minus	1	0.067308	0.125555	8.33333	3.12694	2.68221	1		0	0	0	0	0	1	0	0	0
10267712	Ca5	24609788	1	4.61e-16	Minus	0.865385	0.933333	0.124444	28.2857	14.4298	2.06503	0.971429		1	1	1	1	1	-	1	0	1
13146782	Ca7	52567253	1	4.3e-29	Minus	0.865385	0.933333	0.124444	11.0816	5.86992	1.85544	0.971429		1	1	1	1	1	-	1	1	1
10265485	Ca3	62007298	1	4.3e-29	Plus	0.894231	0.935484	0.120708	17.3514	10.1654	1.5707	0.972222		1	1	-	1	1	1	1	1	1
23885887	Ca6	39441010	1	4.3e-29	Plus	0.894231	0.935484	0.120708	18.8542	9.78943	1.82768	0.977273		1	-	1	1	1	1	1	0	1
23888840	Ca8	18546158	1	4.3e-29	Minus	0.894231	0.935484	0.120708	20.3973	10.1916	1.88877	0.95		1	1	1	1	1	1	1	1	1
23889161	Ca5	6158526	3	4.3e-29	Plus	0.894231	0.935484	0.120708	20.7123	10.7116	1.96093	0.959596		-	1	1	1	1	1	1	1	1
29967533	Ca3	3563770	1	1.85e-21	Plus	0.894231	0.935484	0.120708	18.8425	8.88024	2.01531	0.972222		1	1	1	1	-	1	1	1	1
10268290	Ca7	7635008	1	4.3e-29	Minus	0.903846	0.93617	0.119511	21.8973	11.0098	1.89133	0.972222		-	1	1	1	-	-	1	0	1
13146196	Ca4	11869059	1	4.3e-29	Plus	0.903846	0.93617	0.119511	12.3082	6.79803	1.71809	0.95122		-	1	1	1	-	1	1	1	1
23871199	Ca3	30436318	1	4.3e-29	Minus	0.903846	0.93617	0.119511	25.7568	11.1226	2.25815	0.972973		1	1	1	1	1	1	1	1	1
23886167	Ca7	13905510	2	4.3e-29	Plus	0.903846	0.93617	0.119511	19.4236	10.0627	1.84859	0.966667		1	1	1	1	1	1	1	0	1
23887017	Ca4	4980159	1	1.13e-17	Minus	0.903846	0.93617	0.119511	18.9726	10.4291	1.71138	0.95		-	1	1	1	1	1	1	1	1
23887830	Ca4	17095065	1	4.3e-29	Minus	0.903846	0.93617	0.119511	17.1667	9.42146	1.79558	0.95122		1	-	1	1	1	-	1	1	1
29967504	Ca5	28899591	1	5.31e-22	Plus	0.903846	0.93617	0.119511	23.1259	11.9783	1.78955	0.95		1	1	1	1	1	1	1	0	1
35485963	Ca6	65605933	1	4.3e-29	Plus	0.903846	0.93617	0.119511	15.8446	8.16362	1.70079	1		1	1	1	1	1	1	1	1	1
42025992	Ca7	10923361	1	4.3e-29	Minus	0.903846	0.93617	0.119511	18.1216	8.97512	2.0718	0.97561		1	1	1	1	-	1	1	1	1
10258368	Ca1	16463390	1	4.3e-29	Plus	0.913462	0.936842	0.118338	16.3035	8.79681	1.68482	0.992063		-	1	1	1	-	1	1	1	1
10258759	Ca5	30205436	1	4.3e-29	Plus	0.913462	0.936842	0.118338	13.1301	6.7826	1.73996	0.95		1	-	1	1	1	1	1	1	1
10267529	Ca6	4139528	1	5.42e-15	Plus	0.913462	0.936842	0.118338	9.94521	5.23264	1.71145	0.964912		1	1	-	1	1	1	1	1	1
11062372	Ca6	21015478	1	4.3e-29	Plus	0.913462	0.936842	0.118338	19.2552	9.79569	1.83317	0.963964		1	1	1	1	1	1	1	0	1
13146455	Ca3	46754922	1	4.3e-29	Plus	0.913462	0.936842	0.118338	17.9655	9.91023	1.6469	0.973684		1	1	1	1	1	-	1	1	1
15979228	Ca3	46726642	1	1.95e-14	Plus	0.913462	0.936842	0.118338	24.3493	12.5767	1.89122	0.95		1	-	1	1	1	1	1	1	1
23870079	Ca6	1374720	1	4.3e-29	Minus	0.913462	0.936842	0.118338	12.5946	7.47504	1.61617	1		1	1	1	1	1	1	1	0	1
23884856	Ca5	16784714	1	4.3e-29	Minus	0.913462	0.936842	0.118338	27.6577	13.8621	1.77849	1		1	1	1	1	-	-	1	1	1
23885026	Ca4	1227113	1	4.3e-29	Plus	0.913462	0.936842	0.118338	22.1565	9.92605	2.08099	0.973684		1	1	1	1	-	1	1	0	1
23885666	Ca4	38697466	1	4.3e-29	Plus	0.913462	0.936842	0.118338	15.2587	7.97611	1.74492	0.95122		-	1	1	1	-	-	1	1	1
23886432	Ca5	38580250	1	4.3e-29	Minus	0.913462	0.936842	0.118338	20.8027	12.505	1.53936	0.965812		1	1	1	1	1	-	1	1	1
29967686	Ca4	41696287	2	5.42e-15	Minus	0.913462	0.936842	0.118338	22.8759	12.3321	1.91744	0.95122		1	1	1	1	1	-	1	1	1
36360375	Ca5	29760004	1	4.3e-29	Plus	0.913462	0.936842	0.118338	21.8163	11.9455	1.77661	0.95		1	1	1	1	1	-	1	1	1
10259390	Ca6	9894001	1	3.28e-10	Minus	0.923077	0.9375	0.117188	24.3041	13.2729	1.75026	0.970588		1	1	1	1	1	1	1	0	1
10265350	Ca7	3961106	1	4.3e-29	Plus	0.923077	0.9375	0.117188	7.46528	4.33159	1.61909	0.95		1	1	1	1	-	-	1	1	1
10268523	Ca6	10243457	1	4.3e-29	Minus	0.923077	0.9375	0.117188	22.7905	10.7082	2.14543	0.972222		-	1	1	1	1	-	1	1	1
10269164	Ca6	1894472	1	5.42e-15	Plus	0.923077	0.9375	0.117188	23.4621	12.0591	1.83751	0.973684		-	1	1	1	1	1	1	1	-
10269873	Ca6	59373814	1	2e-27	Minus	0.923077	0.9375	0.117188	19.6395	11.1605	1.66882	0.967742		1	1	1	-	1	1	1	1	1
13146050	Ca8	3346315	1	4.3e-29	Plus	0.923077	0.9375	0.117188	12.1233	6.4764	1.80664	0.972222		1	1	1	1	1	1	1	1	1
15990391	Ca3	65879057	1	9.87e-11	Minus	0.923077	0.9375	0.117188	26.9172	15.1195	1.66433	0.973684		1	1	1	1	1	-	1	1	1
23870161	Ca4	33318846	1	4.3e-29	Minus	0.923077	0.9375	0.117188	10.1544	6.39707	1.38797	0.954545		-	1	1	1	-	1	1	1	1
23884590	Ca1	18237834	1	4.3e-29	Minus	0.923077	0.9375	0.117188	23.3172	11.361	1.87797	0.972973		1	1	1	1	1	-	1	0	1
23884827	Ca1	6536243	1	4.3e-29	Plus	0.923077	0.9375	0.117188	12.3919	6.42486	1.73737	0.975		1	1	1	1	1	1	1	1	1
23885052	Ca1	5892207	1	4.3e-29	Minus	0.923077	0.9375	0.117188	18.0343	10.6549	1.64076	0.974359		1	1	1	1	1	1	1	0	1
23885314	Ca6	23024149	1	4.3e-29	Minus	0.923077	0.9375	0.117188	21.1096	10.1719	2.1399	0.972222		1	1	1	1	1	-	1	1	1
23885878	Ca5	33858211	1	4.3e-29	Minus	0.923077	0.9375	0.117188	13.1973	7.58053	1.72755	0.975		1	1	1	1	-	1	1	1	1
23886246	Ca4	29084917	1	4.3e-29	Minus	0.923077	0.9375	0.117188	21.4794	11.4337	1.77713	0.966667		1	1	1	1	1	-	1	1	1
23886771	Ca5	51058774	1	4.3e-29	Plus	0.923077	0.9375	0.117188	17.9392	9.8682	1.67781	0.973684		1	1	1	1	1	-	1	1	1
23887320	Ca4	38293913	1	9.87e-11	Plus	0.923077	0.9375	0.117188	23.0694	13.2401	1.73759	0.962963		-	1	1	1	1	-	0	1	1
29967694	Ca4	42272949	1	4.3e-29	Minus	0.923077	0.9375	0.117188	22.1565	11.1482	1.89402	0.974359		1	1	1	1	1	1	1	1	1
35487920	Ca5	68641081	1	4.3e-29	Plus	0.923077	0.9375	0.117188	22.2297	11.0454	1.82337	0.965812		1	1	1	1	1	1	1	1	1
36359905		0	0	999		0.923077	0.9375	0.117188	23.8082	11.9326	2.05656	1		1	1	1	1	1	-	1	1	1
36360077	Ca7	51501428	1	4.3e-29	Plus	0.923077	0.9375	0.117188	15.8	8.91848	1.57699	0.952381		1	1	1	1	1	0	1	1	1
36361681	Ca1	10826990	1	4.3e-29	Plus	0.923077	0.9375	0.117188	19.6301	10.0007	1.72623	0.973684		1	1	1	1	1	-	1	0	1
36361895	Ca6	32721655	1	7.71e-13	Plus	0.923077	0.9375	0.117188	26.6712	15.7763	1.75055	0.974359		1	1	1	1	1	-	1	1	1
42026014	Scaffold0584	13125	1	4.3e-29	Minus	0.923077	0.9375	0.117188	11.9662	6.89537	1.55874	0.975		1	1	1	1	1	1	0	1	1
50759801	Ca8	12938446	1	9.4e-19	Minus	0.923077	0.9375	0.117188	23.4931	11.1982	1.96813	0.972973		1	1	1	1	1	1	1	1	1
8822547	Ca4	54289443	1	4.3e-29	Minus	0.932692	0.938144	0.116059	15.8503	9.69561	1.6251	0.973684		1	1	1	1	-	-	1	1	1
10257792		0	0	999		0.932692	0.938144	0.116059	7	4.11978	1.59884	0.963964		1	1	1	1	1	1	1	1	1
10258143	Ca6	50631584	2	4.3e-29	Minus	0.932692	0.938144	0.116059	29.4865	14.635	2.11321	0.971429		1	1	1	1	1	1	0	1	1
10259174	Ca3	10572318	1	1.85e-21	Minus	0.932692	0.938144	0.116059	22.2109	11.3078	1.80293	0.964912		1	-	1	1	1	1	1	0	1
10264363	Ca7	19476706	1	4.3e-29	Plus	0.932692	0.938144	0.116059	13.2759	7.8173	1.57113	0.97619		1	1	1	1	1	1	1	0	1
10266577	Ca8	4129207	1	4.3e-29	Plus	0.932692	0.938144	0.116059	16.1806	9.19741	1.67769	0.974359		1	1	1	1	1	-	0	1	1
10268298	Ca5	17611067	1	4.3e-29	Minus	0.932692	0.938144	0.116059	11.2721	6.69913	1.45165	0.95		1	1	1	1	1	1	1	1	1
10269687	Ca3	38144252	1	5.42e-15	Minus	0.932692	0.938144	0.116059	24.6757	12.1756	2.08453	1		1	1	1	1	-	1	1	1	1
11064044	Ca4	10331141	1	4.3e-29	Minus	0.932692	0.938144	0.116059	22.6207	12.8943	1.75212	0.97561		1	1	1	1	1	1	1	1	1
15979607	Ca4	4567532	1	5.31e-22	Plus	0.932692	0.938144	0.116059	18.3219	10.7798	1.51105	0.95		1	1	1	1	1	1	1	1	1
15980036	Ca5	15106784	1	8.26e-26	Plus	0.932692	0.938144	0.116059	31.7755	14.3075	2.1876	0.971429		1	-	1	1	1	-	1	1	1
23870065	Ca1	11861970	1	4.3e-29	Minus	0.932692	0.938144	0.116059	12.349	5.84351	2.04083	1		1	1	1	1	1	1	1	1	1
23884754	Ca5	12926301	1	4.3e-29	Plus	0.932692	0.938144	0.116059	21.8435	11.2017	1.81545	1		1	1	1	1	1	1	1	1	1
23885892	Ca6	11586461	1	4.3e-29	Plus	0.932692	0.938144	0.116059	21.3356	11.5452	1.74433	0.97561		1	1	1	1	1	1	1	1	1
23886627	Ca7	55392279	1	4.3e-29	Minus	0.932692	0.938144	0.116059	22.8163	10.1807	1.99756	1		1	1	1	1	1	1	1	1	1
23886637	Ca6	22546963	1	4.3e-29	Plus	0.932692	0.938144	0.116059	21.2973	10.7405	1.8097	0.973684		1	1	1	1	1	1	1	0	1
23887024	Ca1	34569138	1	2.61e-12	Plus	0.932692	0.938144	0.116059	20.8389	11.7987	1.58399	0.974359		1	1	1	1	1	1	1	1	1
23887125	Ca1	2255822	1	6.66e-14	Plus	0.932692	0.938144	0.116059	26.5102	14.053	1.76542	1		-	1	1	1	1	1	1	1	1
23887493	Ca5	65173377	1	2.27e-13	Plus	0.932692	0.938144	0.116059	23.7823	12.221	1.94081	0.969697		1	1	1	1	1	1	1	1	1
23888012	Ca6	7604887	1	4.3e-29	Minus	0.932692	0.938144	0.116059	19.5	10.0576	1.91485	0.95		1	1	1	1	1	-	1	1	1
23888335	Ca7	48513835	1	4.3e-29	Minus	0.932692	0.938144	0.116059	17.9167	8.24495	1.847	0.95		1	1	1	1	1	1	1	0	1
23888478	Ca3	28882218	1	6.66e-14	Minus	0.932692	0.938144	0.116059	28	14.0429	1.88318	0.95122		1	-	1	1	1	1	1	1	1
23888485	Ca4	49977279	1	1.13e-17	Plus	0.932692	0.938144	0.116059	25.9329	12.4618	1.9421	0.970588		0	1	1	1	1	-	1	1	1
30069994	Ca1	19366936	1	2.71e-19	Minus	0.932692	0.938144	0.116059	31.3851	16.6435	1.83456	0.97619		1	1	1	1	1	-	1	1	1
30070147	Ca4	11063077	1	4.3e-29	Minus	0.932692	0.938144	0.116059	20.4082	11.3033	1.73209	0.953488		1	1	1	1	-	1	1	1	1
35488031	Ca1	33513083	1	2.9e-25	Minus	0.932692	0.938144	0.116059	23.483	12.4427	1.8758	0.969697		-	1	1	1	1	1	1	1	1
36359773	Ca6	20523299	1	7.19e-27	Minus	0.932692	0.938144	0.116059	29.589	14.6921	2.03314	0.972973		1	1	1	1	-	1	1	1	1
36359901	Ca4	10285839	1	7.81e-20	Minus	0.932692	0.938144	0.116059	21.5	10.902	1.87281	0.973684		1	1	1	1	1	-	1	0	1
36360803	Ca8	12361853	1	1.95e-14	Plus	0.932692	0.938144	0.116059	31.7466	13.3303	2.31418	0.970588		1	-	1	1	-	1	1	1	1
40897928	Ca4	37193576	1	1.24e-23	Minus	0.932692	0.938144	0.116059	20.6986	10.7661	1.9622	0.972973		1	1	1	1	1	1	1	1	1
42025454	Ca1	23678414	1	2.27e-13	Plus	0.932692	0.938144	0.116059	28.5946	14.995	2.02557	0.973684		1	-	1	1	1	1	1	1	1
8776029	Ca5	50436224	1	4.3e-29	Minus	0.942308	0.938776	0.114952	23.3041	11.2139	1.95683	0.971429		1	1	1	1	1	1	1	0	1
10257960	Ca4	54011555	1	4.3e-29	Minus	0.942308	0.938776	0.114952	17.9252	10.4615	1.58763	0.974359		1	1	1	1	-	1	0	1	1
10263638	Ca7	4300030	1	4.3e-29	Plus	0.942308	0.938776	0.114952	9.34247	6.69946	1.25637	0.977273		1	1	1	1	1	1	1	1	1
10263790	Ca3	30042178	1	4.3e-29	Plus	0.942308	0.938776	0.114952	14.0952	8.97868	1.38984	0.95122		1	1	1	1	1	-	1	1	1
10264048	Ca5	17363331	1	4.3e-29	Plus	0.942308	0.938776	0.114952	19.8904	9.97883	1.79346	0.973684		1	1	1	1	-	-	1	1	1
10264367	Ca3	46328636	1	4.3e-29	Plus	0.942308	0.938776	0.114952	8.16438	5.06942	1.42487	0.95		1	-	1	1	-	1	1	1	1
10265747	Ca5	34110559	1	2e-27	Minus	0.942308	0.938776	0.114952	13.7297	7.57003	1.74175	0.969697		1	1	1	1	-	0	1	1	1
10267048	Ca6	20676420	1	4.35e-23	Minus	0.942308	0.938776	0.114952	22.5616	11.8298	1.84308	0.972973		1	1	1	1	1	1	-	1	-
10269538	Ca7	53434782	1	4.61e-16	Plus	0.942308	0.938776	0.114952	22.1958	11.2755	1.66835	0.968254		1	1	1	1	1	1	0	1	1
10269647	Ca3	30666572	1	2e-27	Minus	0.942308	0.938776	0.114952	33.2838	16.2056	1.85712	1		1	1	1	1	1	1	1	0	1
11063895	Ca1	20931006	1	4.3e-29	Minus	0.942308	0.938776	0.114952	13.2867	7.79692	1.50749	0.963964		1	1	1	1	1	1	1	1	1
11064617	Ca3	40697096	2	1.85e-21	Minus	0.942308	0.938776	0.114952	35.6081	16.8526	2.02317	1		1	1	1	1	1	1	1	1	1
13145242	Ca3	39991336	1	5.56e-28	Minus	0.942308	0.938776	0.114952	33.5	15.255	2.05548	0.95		1	1	1	1	1	1	1	1	1
13146761	Scaffold4705	126246	1	4.3e-29	Minus	0.942308	0.938776	0.114952	14.2973	8.13522	1.5021	0.97619		0	1	1	1	1	1	1	1	1
15979081	Ca2	18996308	1	4.3e-29	Plus	0.942308	0.938776	0.114952	9.47945	5.19644	1.72148	0.965812		1	1	1	1	1	1	1	1	1
15979731	Ca5	18074987	1	4.3e-29	Minus	0.942308	0.938776	0.114952	20.2276	9.76817	2.08836	0.961905		1	1	1	1	1	1	1	1	1
23884737	Ca7	29814696	1	4.3e-29	Plus	0.942308	0.938776	0.114952	15.5274	10.1746	1.40571	0.971429		1	1	1	1	1	1	1	0	1
23885031	Ca5	25509294	1	4.3e-29	Minus	0.942308	0.938776	0.114952	23.3557	10.5729	2.12827	0.972973		1	1	1	1	1	1	1	1	1
23885144	Scaffold5165	407652	1	4.3e-29	Minus	0.942308	0.938776	0.114952	26.8933	13.1205	1.92477	1		1	1	1	1	1	1	1	1	1
23885961	Ca4	15952773	1	4.3e-29	Minus	0.942308	0.938776	0.114952	13.2759	7.26017	1.75722	0.970588		1	1	1	1	1	1	1	1	1
23886107	Ca1	4496469	1	4.3e-29	Minus	0.942308	0.938776	0.114952	15.5878	8.81179	1.53831	1		1	1	1	1	1	1	1	1	1
23886156	Ca5	12426230	1	4.3e-29	Plus	0.942308	0.938776	0.114952	24.5533	11.7147	1.92768	1		1	1	1	1	1	1	1	0	1
23886550	Ca5	67652816	3	4.3e-29	Minus	0.942308	0.938776	0.114952	24.6419	10.8734	2.04549	1		-	1	1	1	1	1	1	0	1
23886605	Ca5	48716748	1	4.3e-29	Plus	0.942308	0.938776	0.114952	19.9172	10.9573	1.45598	0.95122		1	1	1	1	1	1	1	1	1
23887143	Ca7	22066338	1	2.27e-13	Minus	0.942308	0.938776	0.114952	31.7718	16.1054	2.03722	0.973684		1	1	1	1	1	1	1	1	1
23887835	Ca1	8024942	1	4.3e-29	Minus	0.942308	0.938776	0.114952	20.5714	10.4217	1.98928	0.970588		1	-	1	1	1	1	0	1	1
23888484	Ca7	38216770	1	9.87e-11	Minus	0.942308	0.938776	0.114952	29.7181	16.7613	1.63425	0.952381		1	-	1	1	1	-	1	0	1
23888769	Ca4	7714186	1	8.26e-26	Minus	0.942308	0.938776	0.114952	23.3087	12.692	1.80479	0.971429		1	-	1	1	1	1	1	0	1
23889035	Ca4	41286110	1	2e-27	Minus	0.942308	0.938776	0.114952	33.6081	16.4685	1.9548	0.970588		1	1	1	1	1	-	1	1	1
30068703	Ca8	12931388	1	4.3e-29	Minus	0.942308	0.938776	0.114952	13.0139	6.89906	1.66818	0.963964		1	1	1	1	1	-	1	1	1
35485860	Ca7	21206751	1	4.3e-29	Minus	0.942308	0.938776	0.114952	16.3514	9.18788	1.67258	0.964912		1	1	1	1	1	1	-	1	1
35487805	Ca5	24666103	1	1.58e-15	Plus	0.942308	0.938776	0.114952	18.726	10.5288	1.74274	0.97561		1	1	1	1	1	1	1	1	1
35487893	Ca3	49503033	1	2.71e-19	Plus	0.942308	0.938776	0.114952	30.8966	15.4124	1.82908	0.962963		1	1	1	1	1	1	1	1	1
35488135	Ca1	5473029	1	7.81e-20	Plus	0.942308	0.938776	0.114952	31.869	16.7193	2.01423	0.974359		1	1	1	1	1	1	1	0	1
36360340	Ca5	17805991	1	4.3e-29	Minus	0.942308	0.938776	0.114952	20.585	10.3902	1.68263	0.973684		1	1	1	1	1	1	1	0	1
36360665	Ca7	31281266	1	1.26e-13	Plus	0.942308	0.938776	0.114952	24.5918	12.1099	1.80973	1		1	1	1	1	1	1	1	1	1
36360708	Ca7	44638625	1	7.81e-20	Plus	0.942308	0.938776	0.114952	20.2449	12.0252	1.69284	0.975		1	1	1	1	1	1	1	1	1
37048149	Ca3	64475525	1	4.3e-29	Minus	0.942308	0.938776	0.114952	11.3533	5.77251	1.83057	1		1	1	1	1	1	1	1	1	1
37048632	Ca6	35023224	1	4.3e-29	Minus	0.942308	0.938776	0.114952	17.3724	8.37068	1.78805	0.961905		1	1	1	1	1	0	1	1	1
47928852	Ca1	6181708	1	4.3e-29	Minus	0.942308	0.938776	0.114952	22.2617	11.0444	2.05994	0.972973		1	1	1	1	1	1	1	1	1
56328758	Ca6	7670569	1	9.4e-19	Plus	0.942308	0.938776	0.114952	16.4895	10.1091	1.57672	0.962963		1	1	1	1	1	1	1	1	1
76059611	Ca5	35729828	1	4.3e-29	Minus	0.942308	0.938776	0.114952	10.7483	7.54203	1.30165	0.954545		1	1	1	1	1	1	1	1	1
5825555	Ca5	8681417	3	4.3e-29	Plus	0.951923	0.939394	0.113866	30.4028	16.0772	1.50253	0.977273		1	1	1	1	1	1	1	1	1
5826129	Ca1	7782723	1	2e-27	Plus	0.951923	0.939394	0.113866	19.8207	13.2163	1.42447	0.954545		1	1	1	1	1	1	1	1	1
5826235	Ca6	8655864	1	2.61e-12	Plus	0.951923	0.939394	0.113866	29.26	15.9626	1.72291	1		1	1	1	1	1	1	1	0	1
10258116	Ca1	23720117	1	4.3e-29	Minus	0.951923	0.939394	0.113866	13.9724	8.8994	1.3866	0.953488		1	1	1	1	1	1	1	1	1
10258914	Ca5	37819151	1	1.52e-22	Plus	0.951923	0.939394	0.113866	20.5473	10.6316	1.66911	0.975		0	-	1	1	1	1	1	0	1
10266886	Ca3	46074820	1	8.8e-12	Minus	0.951923	0.939394	0.113866	31.8708	15.5587	1.87106	1		-	1	1	1	1	1	1	1	1
10267551	Ca4	2363012	1	3.56e-24	Minus	0.951923	0.939394	0.113866	20.8299	10.4877	2.0784	0.973684		1	-	1	1	1	1	0	0	1
10267589	Ca7	21868512	1	1.24e-23	Minus	0.951923	0.939394	0.113866	27.8151	13.5949	1.91675	1		1	1	1	1	-	1	1	1	1
10267790	Ca7	46000626	1	6.45e-21	Minus	0.951923	0.939394	0.113866	20.5811	11.9904	1.54196	1		1	1	1	1	1	-	1	1	1
10268567	Ca6	10381382	1	4.3e-29	Minus	0.951923	0.939394	0.113866	27.1497	12.2338	1.6725	0.962963		1	1	1	1	1	1	1	1	1
10268586	Ca7	46145550	1	5.56e-28	Plus	0.951923	0.939394	0.113866	21.2808	11.0904	1.53426	1		1	1	1	1	1	-	1	0	1
10269426	Ca6	11838214	1	4.3e-29	Plus	0.951923	0.939394	0.113866	34.9864	16.4941	1.98694	0.969697		1	1	1	1	1	1	0	1	1
13146635	Ca6	60588755	1	4.3e-29	Minus	0.951923	0.939394	0.113866	17.269	11.1413	1.42559	0.95122		1	1	1	1	1	-	0	1	1
15979712	Ca5	18327299	2	1.34e-16	Plus	0.951923	0.939394	0.113866	29.0135	14.2407	1.8452	0.972973		1	1	1	1	1	1	1	0	1
23884640	Ca3	63356011	1	2.9e-25	Minus	0.951923	0.939394	0.113866	17.4178	8.35575	1.90977	0.95		1	1	1	1	1	1	1	0	1
23885750	Ca4	39871445	1	4.3e-29	Minus	0.951923	0.939394	0.113866	17.96	8.99028	1.92385	0.972222		1	1	1	1	1	1	1	1	1
23887339	Ca4	56048200	1	8.8e-12	Plus	0.951923	0.939394	0.113866	23.7448	12.6359	1.96511	0.972973		1	1	1	1	1	1	1	1	1
23887597	Ca6	37873376	2	5.56e-28	Plus	0.951923	0.939394	0.113866	17.5486	9.71241	1.64553	0.952381		1	1	1	1	1	1	1	1	1
23887739	Ca8	1341842	1	5.56e-28	Plus	0.951923	0.939394	0.113866	18.6871	8.7153	1.89482	1		1	1	1	1	1	0	1	1	1
23888263	Ca6	39441013	1	4.3e-29	Minus	0.951923	0.939394	0.113866	27.5714	12.7151	2.08602	1		1	1	1	1	1	1	1	1	1
23888857	Ca3	47812205	1	2.9e-25	Plus	0.951923	0.939394	0.113866	22.483	10.7983	1.67192	0.973684		1	-	1	1	1	-	0	1	1
23889079	Ca7	27761267	1	2.27e-13	Minus	0.951923	0.939394	0.113866	24.7211	13.7973	1.64452	0.975		1	1	1	1	1	-	1	1	1
23889105	Ca5	22501457	1	5.56e-28	Minus	0.951923	0.939394	0.113866	30.2721	16.1648	2.05319	0.973684		1	1	1	1	1	1	1	1	1
23889115	Scaffold0592	29406	1	4.3e-29	Minus	0.951923	0.939394	0.113866	13.8446	8.21313	1.60579	0.972973		1	1	-	1	1	1	1	0	1
35485877	Ca3	33875620	1	4.3e-29	Plus	0.951923	0.939394	0.113866	19.4483	9.72301	1.78442	0.95122		1	1	1	1	1	1	1	1	1
35487097	Scaffold5165	527271	1	4.3e-29	Plus	0.951923	0.939394	0.113866	10.4514	6.30678	1.48255	0.974359		1	1	1	1	1	1	1	1	1
36360222	Ca7	32283337	1	4.3e-29	Plus	0.951923	0.939394	0.113866	26.3537	11.9225	1.98526	0.973684		1	1	1	1	1	-	1	1	1
36360736	Ca6	53767199	1	6.45e-21	Minus	0.951923	0.939394	0.113866	18.1769	9.36755	1.71448	1		1	1	1	1	1	1	1	0	1
36360800	Ca7	2727786	1	3.28e-10	Minus	0.951923	0.939394	0.113866	22.953	12.618	1.63232	1		-	-	1	1	1	1	1	0	1
37047804	Ca5	5737950	1	4.3e-29	Plus	0.951923	0.939394	0.113866	11.1678	7.53174	1.29836	0.953488		1	1	1	1	1	-	1	0	1
37047898	Ca8	3188121	1	4.3e-29	Minus	0.951923	0.939394	0.113866	9.54422	6.47573	1.27246	0.95		1	1	1	1	1	1	1	1	1
40897821	Ca3	11728105	1	1.24e-23	Plus	0.951923	0.939394	0.113866	22.7619	14.4662	1.51195	0.97561		0	-	1	1	1	1	1	0	1
42025440	Ca1	36589296	1	7.71e-13	Minus	0.951923	0.939394	0.113866	36.9603	17.2188	1.95201	1		1	1	1	1	1	0	1	1	1
42774966	Ca4	42264658	1	4.3e-29	Minus	0.951923	0.939394	0.113866	20.3557	10.1698	1.70992	0.972973		1	1	1	1	1	-	1	1	1
47928860	Ca6	18068553	1	4.3e-29	Plus	0.951923	0.939394	0.113866	16.3973	8.41922	1.84009	0.970588		1	1	1	1	1	1	1	0	1
8776114	Ca4	36327088	1	4.3e-29	Plus	0.961538	0.94	0.1128	13.3241	7.83879	1.3196	0.955556		-	1	1	1	1	1	1	1	1
10258526	Ca1	4905846	1	2.9e-25	Minus	0.961538	0.94	0.1128	21.0966	12.9099	1.49301	0.95122		1	1	1	1	-	1	1	1	1
10258909	Ca7	22470980	1	2.25e-20	Plus	0.961538	0.94	0.1128	15.2345	9.09415	1.52104	0.976744		1	1	1	1	1	1	1	1	1
10264125	Ca1	36304870	1	4.3e-29	Minus	0.961538	0.94	0.1128	15	8.57441	1.61259	0.95122		1	1	1	1	-	1	1	0	1
10264191	Ca3	50872248	2	4.3e-29	Plus	0.961538	0.94	0.1128	14.0828	8.78989	1.30007	0.95122		1	1	1	1	-	1	1	1	1
10266409	Ca6	18249025	1	4.3e-29	Plus	0.961538	0.94	0.1128	15.4218	9.06509	1.45483	1		1	1	1	1	1	1	1	0	1
10269607	Ca5	15535914	1	4.3e-29	Minus	0.961538	0.94	0.1128	23.3446	12.8019	1.60381	0.95		1	1	1	1	1	1	1	1	1
10269637	Ca8	12723633	1	2.9e-25	Minus	0.961538	0.94	0.1128	33.1918	14.9521	2.02049	0.972973		1	1	1	1	1	1	1	1	1
11064318	Ca3	51194216	1	1.02e-24	Plus	0.961538	0.94	0.1128	22.449	10.8848	2.03953	0.972222		1	1	1	1	-	1	1	0	1
13146106	Ca7	39726659	1	4.3e-29	Minus	0.961538	0.94	0.1128	15.2789	8.00322	1.74123	0.97619		1	1	1	1	1	1	1	1	1
13146591	Ca3	51469807	1	4.3e-29	Minus	0.961538	0.94	0.1128	12.1507	6.79277	1.49031	0.95122		1	1	1	1	1	1	1	0	1
13146711	Ca5	21012535	1	4.3e-29	Plus	0.961538	0.94	0.1128	9.95139	5.85274	1.43609	0.969697		-	1	1	1	1	1	1	1	1
13146715	Ca4	4659006	1	4.3e-29	Minus	0.961538	0.94	0.1128	17.3241	9.28765	1.67048	0.965812		1	1	1	1	1	1	1	1	1
13147153	Ca2	18272896	1	4.3e-29	Plus	0.961538	0.94	0.1128	14.415	7.80445	1.70764	0.970588		1	1	1	1	1	0	1	1	1
23870086	Ca4	39211043	1	4.3e-29	Plus	0.961538	0.94	0.1128	27.9655	13.3563	2.07481	0.972222		1	-	1	1	1	1	1	0	1
23884956	Ca6	33277306	1	4.3e-29	Plus	0.961538	0.94	0.1128	25.1233	10.2642	1.93938	0.974359		1	1	1	1	1	1	1	0	1
23884998	Ca7	47146437	1	4.3e-29	Plus	0.961538	0.94	0.1128	19.9452	10.8715	1.62012	0.952381		0	1	1	1	1	1	1	1	1
23885385	Ca6	603348	1	4.3e-29	Plus	0.961538	0.94	0.1128	17.7211	10.2292	1.45374	0.97619		1	1	1	1	1	-	1	1	1
23885984	Ca7	17597732	1	4.3e-29	Minus	0.961538	0.94	0.1128	21.6622	11.473	1.81258	1		1	1	1	1	1	1	0	1	1
23886481	Ca6	30169344	1	4.3e-29	Minus	0.961538	0.94	0.1128	20.3423	9.84632	1.79239	0.95122		1	-	1	1	1	1	1	0	1
23886495	Ca7	11086579	1	4.3e-29	Plus	0.961538	0.94	0.1128	28.5	12.9102	2.11921	0.967742		1	1	1	1	1	1	1	1	1
23886677	Ca8	9408950	1	4.3e-29	Plus	0.961538	0.94	0.1128	10.774	6.46568	1.43753	0.972973		1	1	1	1	1	1	1	0	1
23886827	Ca7	52442987	1	4.3e-29	Plus	0.961538	0.94	0.1128	10.8621	6.2108	1.45156	0.952381		-	1	1	1	1	1	1	1	1
23887029	Ca1	2686267	1	9.4e-19	Plus	0.961538	0.94	0.1128	24.3784	12.1012	1.63015	0.97619		1	1	1	1	1	-	1	1	1
23887062	Ca4	13309478	1	9.4e-19	Plus	0.961538	0.94	0.1128	26.449	13.7044	1.79951	0.962963		1	1	1	1	1	1	1	0	1
23887238	Ca6	9344502	1	3.53e-09	Minus	0.961538	0.94	0.1128	26.5685	13.7317	1.92892	1		1	1	1	1	1	1	1	1	1
23887323	Ca2	12219688	1	7.81e-20	Plus	0.961538	0.94	0.1128	15.5959	10.0734	1.58981	0.973684		1	-	1	1	1	1	1	1	1
23887650	Ca5	10301738	1	7.19e-27	Minus	0.961538	0.94	0.1128	22.932	13.1282	1.6242	0.95122		1	1	1	1	1	1	1	1	1
23888326	Ca5	14986115	1	4.3e-29	Plus	0.961538	0.94	0.1128	17.3742	9.84106	1.52086	0.972973		1	1	1	1	1	1	1	1	1
30070327	Ca7	25586430	1	7.05e-15	Plus	0.961538	0.94	0.1128	37.7635	21.5169	1.61252	0.973684		1	1	1	1	1	1	1	1	1
35487638	Ca7	45901073	2	4.3e-29	Minus	0.961538	0.94	0.1128	17.6191	9.29072	1.59757	0.95		1	1	1	1	1	1	1	1	1
36360582	Ca8	2420166	1	1.13e-17	Minus	0.961538	0.94	0.1128	17.5	11.5626	1.33223	0.95122		1	1	1	1	1	1	1	1	1
36360650	Ca5	12258562	1	3.56e-24	Plus	0.961538	0.94	0.1128	27.4354	15.3384	1.3921	0.952381		1	1	1	1	1	1	1	1	1
36362109	Ca2	36050149	1	6.66e-14	Minus	0.961538	0.94	0.1128	33.4657	14.7811	2.34807	0.990196		1	1	1	1	1	1	1	1	1
37047777	Ca7	46377945	1	4.3e-29	Plus	0.961538	0.94	0.1128	17.1438	10.7238	1.30616	0.952381		1	1	1	1	-	1	1	1	1
42026572	Ca6	63372508	1	4.3e-29	Minus	0.961538	0.94	0.1128	20.3243	10.6684	1.7983	0.972973		-	1	1	1	1	1	1	0	1
47928879	Ca6	7605828	1	2.25e-20	Plus	0.961538	0.94	0.1128	23.4414	12.6545	1.86185	0.972973		1	1	1	1	1	1	0	1	1
47928915	Ca2	36396321	1	4.11e-08	Plus	0.961538	0.94	0.1128	27.7551	16.1862	1.52763	0.976744		1	1	1	1	1	1	1	1	1
50759790	Ca4	1487615	1	2.61e-12	Plus	0.961538	0.94	0.1128	24.0616	15.0407	1.32215	0.97619		1	1	1	1	1	1	1	1	1
50759882	Ca6	25358672	1	4.61e-16	Plus	0.961538	0.94	0.1128	20.3056	12.1016	1.50405	0.976744		1	1	1	1	1	1	1	1	1
86092517	Ca1	47345474	1	4.3e-29	Plus	0.961538	0.94	0.1128	14.2245	7.98876	1.47921	0.968254		1	1	1	1	1	1	1	1	1
5825451	Ca5	54372472	1	4.3e-29	Minus	0.971154	0.940594	0.111754	7.19863	4.96235	1.30939	0.955556		-	1	1	1	1	1	1	0	1
5825852	Ca1	2775109	1	2e-27	Plus	0.971154	0.940594	0.111754	18.6233	11.7375	1.40714	0.97619		1	1	1	1	1	1	1	0	1
8822648	Ca4	36386327	1	1.4e-08	Plus	0.971154	0.059406	0.111754	10.7273	5.67436	1.91259	1		0	0	1	0	0	0	0	0	0
10258538	Ca6	19025911	1	4.3e-29	Plus	0.971154	0.940594	0.111754	9.71233	7.1481	1.2508	0.952381		1	1	1	1	1	1	0	1	1
10258948	Ca1	44738610	2	6.66e-14	Plus	0.971154	0.940594	0.111754	22.9301	12.6931	1.57901	0.96748		1	1	1	1	1	1	1	1	1
10259011	Ca5	54368645	1	1.24e-23	Minus	0.971154	0.940594	0.111754	19.4898	11.7857	1.59803	0.95		1	1	1	1	1	1	1	1	1
10263418		0	0	999		0.971154	0.059406	0.111754	12.75	4.56664	2.23956	1		0	0	1	0	0	0	0	0	0
10263713	Ca1	8687420	1	4.3e-29	Minus	0.971154	0.940594	0.111754	15.8207	8.3556	1.58341	0.952381		1	1	1	1	1	1	1	0	1
10264858	Ca3	58641817	1	2e-27	Minus	0.971154	0.940594	0.111754	15.5139	8.11034	1.62861	0.95122		1	1	1	1	-	1	1	1	1
10264966	Ca6	12409279	1	4.3e-29	Minus	0.971154	0.940594	0.111754	27.517	13.3988	1.93651	0.969697		1	1	1	1	1	1	1	1	1
10265316	Ca5	9278088	1	3.85e-24	Minus	0.971154	0.940594	0.111754	22.0476	12.7703	1.43836	0.95122		1	1	1	1	1	-	1	1	1
10265417	Ca3	50727874	1	1.54e-28	Minus	0.971154	0.940594	0.111754	18.5172	9.99593	1.42499	0.954545		-	1	1	1	1	1	1	0	1
10266327	Ca4	7630351	1	4.3e-29	Minus	0.971154	0.940594	0.111754	19.5035	11.4242	1.54337	0.977273		1	1	1	1	-	-	1	0	1
10268674	Ca3	31800759	1	4.3e-29	Minus	0.971154	0.940594	0.111754	13.1035	8.94637	1.26152	0.952381		1	1	1	1	1	1	1	1	1
11063242	Ca4	995779	1	2.9e-25	Minus	0.971154	0.940594	0.111754	23.4514	12.8251	1.59809	0.952381		1	1	1	1	1	1	1	0	1
11064152	Ca6	36014210	1	3.56e-24	Plus	0.971154	0.940594	0.111754	17.7027	8.89234	1.70587	0.972222		1	1	1	1	1	1	1	1	1
11064365	Ca3	39991906	1	4.3e-29	Plus	0.971154	0.940594	0.111754	27.1986	14.3411	1.67542	0.972222		1	1	1	1	1	1	1	1	1
13146079	Ca7	49980620	1	4.3e-29	Plus	0.971154	0.940594	0.111754	14.7619	7.77694	1.62682	0.972973		1	1	1	1	-	1	1	0	1
15979988	Scaffold5165	127072	1	7.19e-27	Minus	0.971154	0.940594	0.111754	31.2027	14.8201	1.68913	1		1	1	1	1	1	1	1	1	1
23870337	Ca4	56906432	2	4.3e-29	Minus	0.971154	0.940594	0.111754	15.548	10.259	1.2811	0.953488		0	1	1	1	1	1	1	1	1
23885101	Ca1	40869898	1	4.3e-29	Plus	0.971154	0.940594	0.111754	13.1448	7.00047	1.27011	0.97619		1	1	0	1	1	1	1	1	1
23885245	Ca4	18297342	1	4.3e-29	Minus	0.971154	0.940594	0.111754	24.1959	14.1496	1.61454	0.976744		1	1	1	1	1	1	1	0	1
23885987	Ca7	21616090	1	4.3e-29	Plus	0.971154	0.940594	0.111754	18.6395	11.6444	1.33979	0.953488		1	1	1	1	1	1	1	1	1
23886946	Scaffold4705	270000	1	5.42e-15	Plus	0.971154	0.940594	0.111754	22.0206	13.1688	1.69805	0.952381		0	1	1	1	1	1	1	1	1
23886957	Ca3	50062170	1	3.26e-18	Plus	0.971154	0.940594	0.111754	21.9315	11.5602	1.44218	0.966667		1	1	1	1	1	1	1	0	1
23886995	Ca6	36062252	1	1.85e-21	Minus	0.971154	0.940594	0.111754	27.5405	11.8598	2.0719	0.972973		1	1	1	1	1	1	-	0	1
23887013	Ca4	5260978	1	1.58e-15	Minus	0.971154	0.940594	0.111754	30.9524	17.3959	1.69815	0.976744		1	1	1	1	1	1	1	1	1
23887097	Ca5	21200181	1	5.31e-22	Plus	0.971154	0.940594	0.111754	18.9524	10.8667	1.5092	0.975		1	1	1	1	1	1	1	1	1
23888337	Ca6	13079117	1	4.3e-29	Plus	0.971154	0.940594	0.111754	9.8	6.19967	1.44071	0.95		1	0	1	1	1	1	1	1	1
29966548	Ca3	3083355	1	9.36e-21	Minus	0.971154	0.940594	0.111754	7.20946	4.73522	1.32735	0.95		1	1	1	1	-	-	1	1	1
29967491	Ca6	7161565	1	6.66e-14	Minus	0.971154	0.940594	0.111754	19.8194	10.9909	1.44831	0.953488		1	1	1	1	1	1	1	1	1
35487422	Ca3	27781018	1	4.37e-17	Minus	0.971154	0.940594	0.111754	23.9456	13.4132	1.63358	0.973684		1	1	1	1	1	0	1	1	1
36359889		0	0	999		0.971154	0.940594	0.111754	27.4218	17.6985	1.46412	0.974359		-	1	1	1	1	1	1	1	1
36360354	Ca7	447290	1	2.36e-26	Plus	0.971154	0.940594	0.111754	19.6414	10.9963	1.62821	0.964912		1	1	1	1	1	1	1	0	1
36360607	Ca8	9380330	1	7.81e-20	Minus	0.971154	0.940594	0.111754	23.7075	13.5738	1.60074	0.974359		1	1	1	1	1	0	1	0	1
37050341	Ca5	4705661	1	2e-27	Plus	0.971154	0.940594	0.111754	19.8425	11.0675	1.60856	1		1	1	1	1	1	1	1	1	1
52861218	Ca6	20186463	1	4.3e-29	Minus	0.971154	0.940594	0.111754	18.1862	11.4831	1.32213	0.953488		1	1	1	1	1	-	1	1	1
10257593	Ca3	31287618	1	4.3e-29	Minus	0.980769	0.941176	0.110727	15.3103	9.1286	1.43424	0.952381		1	1	1	1	1	1	0	1	1
10258420	Ca6	7847284	1	4.3e-29	Plus	0.980769	0.941176	0.110727	9.53378	6.69854	1.29372	0.953488		1	-	1	1	1	-	1	1	1
10258763	Scaffold0485	1392	1	4.3e-29	Plus	0.980769	0.941176	0.110727	10.3077	5.79514	1.54862	0.975		1	1	1	1	1	1	1	1	1
10263681	Ca6	52374233	1	4.3e-29	Plus	0.980769	0.941176	0.110727	11.6735	7.59356	1.29603	0.97561		1	1	1	1	1	1	1	1	1
10266905	Ca3	28943406	1	2.95e-11	Minus	0.980769	0.941176	0.110727	32.4867	18.5507	1.76388	0.96875		-	1	1	1	1	1	0	1	1
10269623	Ca5	21820295	1	4.3e-29	Plus	0.980769	0.941176	0.110727	17.4595	10.0474	1.37209	0.976744		1	1	1	1	1	1	0	1	1
13145774	Ca3	40338447	2	4.3e-29	Minus	0.980769	0.941176	0.110727	17.2483	9.84845	1.58711	0.975		1	1	1	1	1	1	1	1	1
23886044	Ca5	27657390	1	4.3e-29	Minus	0.980769	0.941176	0.110727	19.7397	11.3711	1.39489	0.954545		1	1	1	1	1	1	1	1	1
23886916	Ca6	1352755	1	3.28e-10	Minus	0.980769	0.941176	0.110727	21.6781	13.4281	1.49812	0.97561		1	1	1	1	1	1	1	1	1
29967679	Ca8	1922771	1	9.4e-19	Plus	0.980769	0.941176	0.110727	26.8966	16.0648	1.54599	0.953488		1	1	1	1	1	1	1	1	1
36361590	Ca7	53129338	1	3.56e-24	Plus	0.980769	0.941176	0.110727	20.8819	10.6474	1.6217	0.95		1	1	1	1	1	1	1	1	1
36362038	Ca2	18846422	1	2.61e-12	Minus	0.980769	0.941176	0.110727	22.5102	12.1898	1.40759	0.97619		1	1	1	1	1	1	1	1	1
47928839	Ca8	36102	1	4.3e-29	Plus	0.980769	0.941176	0.110727	27.8844	14.1048	1.78709	0.95		1	1	1	1	1	0	1	1	1
100003456	Ca6	11550515	1	4.37e-17	Plus	0.980769	0.058824	0.110727	24	14.4914	1.62314	1		-	0	0	0	0	0	0	0	0
5824883	Ca6	60091286	1	5.6e-23	Minus	0.990385	0.058252	0.109718	7.8	2.82135	2.63973	1		1	0	0	1	0	0	0	0	0
10258925	Ca8	9248787	1	1.08e-09	Minus	0.990385	0.941748	0.109718	26.9329	16.6977	1.5321	1		0	1	1	1	1	1	1	1	1
10260146		0	0	999		0.990385	0.058252	0.109718	16	10.5071	1.51634	1		0	0	0	0	0	0	0	0	0
10260165		0	0	999		0.990385	0.058252	0.109718	15.3	7.30821	1.99495	1		0	0	0	0	0	0	0	0	0
10262689	Ca3	63354020	1	4.3e-29	Minus	0.990385	0.058252	0.109718	18.7778	7.94114	2.16084	1		0	0	1	0	0	0	0	0	0
11064267		0	0	999		0.990385	0.058252	0.109718	23.9167	16.899	1.5474	1		0	0	0	0	0	0	0	0	0
13146726	Ca5	30067064	1	4.3e-29	Plus	0.990385	0.941748	0.109718	24.2789	12.3552	1.57478	0.96748		1	1	1	1	1	1	1	1	1
36360139	Ca4	11069929	1	4.3e-29	Plus	0.990385	0.941748	0.109718	16.8108	11.056	1.3025	1		1	1	1	1	1	1	1	1	1
36360368	Ca6	14831568	1	4.3e-29	Plus	0.990385	0.941748	0.109718	13.0411	6.6455	1.47436	0.975		1	1	1	1	1	1	1	1	1
36360770	Ca7	31526966	1	1.85e-21	Plus	0.990385	0.941748	0.109718	23.8207	12.6336	1.80602	0.973684		1	1	1	1	1	1	1	1	1
50759738	Ca8	13394509	1	1.31e-07	Plus	0.990385	0.941748	0.109718	22.5541	17.3428	1.31192	0.977273		0	1	1	1	1	1	1	1	1
10260150		0	0	999		1	0.057692	0.108728	12.3333	7.37865	1.42554	1		0	0	0	0	0	0	0	0	0
23888594	Ca5	26983458	1	1.13e-17	Minus	1	0.942308	0.108728	21.9375	12.9771	1.57705	0.95		1	1	1	1	1	1	1	1	1
35488170	Ca3	49400907	1	2e-27	Minus	1	0.057692	0.108728	13.3	5.51453	2.3341	1		0	0	0	0	0	0	0	0	0
37049581	Ca8	6045317	1	6.66e-14	Minus	1	0.942308	0.108728	19.8264	11.3047	1.40215	0.953488		1	1	1	1	1	1	1	0	1
10259216	Ca2	29123040	1	1.34e-16	Minus	0.875	0.945055	0.103852	23.7162	13.0922	1.74167	0.972222		1	1	1	1	1	-	1	1	1
15990211	Ca6	5021479	1	4.3e-29	Plus	0.884615	0.945652	0.102788	39.9329	16.8597	2.31857	0.972973		1	1	1	1	1	1	1	1	1
23885944	Ca3	31480058	1	4.3e-29	Minus	0.884615	0.945652	0.102788	17.777	9.64212	1.73659	0.972973		1	1	-	1	1	-	1	1	1
37048944	Ca7	35204305	1	4.3e-29	Minus	0.884615	0.945652	0.102788	8.29932	4.81412	1.61244	0.972222		1	1	1	1	1	1	1	0	1
42872807	Ca6	1637978	2	4.3e-29	Plus	0.884615	0.945652	0.102788	8.37162	4.75093	1.69215	1		1	1	1	1	1	1	1	1	1
10264406	Ca2	36218304	1	4.3e-29	Plus	0.894231	0.946237	0.101746	19.9589	10.2482	1.92863	0.97561		1	1	1	1	-	1	1	1	1
10265875	Ca4	16946764	1	2e-27	Minus	0.894231	0.946237	0.101746	14.7987	7.96972	1.9226	0.974359		-	-	1	1	1	-	1	1	1
23888853	Ca7	49116132	1	4.3e-29	Plus	0.894231	0.946237	0.101746	13.8581	7.0529	1.86543	0.974359		-	1	1	1	-	1	1	1	1
29967581		0	0	999		0.894231	0.946237	0.101746	21.6267	12.4668	1.87029	1		-	1	1	1	1	1	1	1	1
36361320	Ca4	49322565	1	4.3e-29	Plus	0.894231	0.946237	0.101746	16.2148	9.20283	1.6083	0.972973		1	1	1	1	1	0	1	1	1
5825918	Ca8	8708602	1	4.3e-29	Minus	0.903846	0.946809	0.100724	28.7838	14.1877	1.94118	1		1	1	1	1	1	1	1	1	1
10258945	Ca3	63356008	1	7.81e-20	Plus	0.903846	0.946809	0.100724	30.5714	14.5134	1.99009	0.95		-	1	1	1	1	1	1	-	1
10259786	Ca3	61554724	1	1.34e-16	Plus	0.903846	0.946809	0.100724	18.3581	11.6891	1.41488	0.95122		1	1	1	1	-	1	1	1	1
10268520	Ca4	6814986	1	4.3e-29	Minus	0.903846	0.946809	0.100724	31.8581	14.1063	2.10339	0.972973		1	1	1	1	1	1	1	0	1
15979652	Ca1	8470444	1	4.3e-29	Plus	0.903846	0.946809	0.100724	18.2973	10.2354	1.83557	0.973684		-	1	1	1	1	1	0	1	1
23884673	Ca4	11345149	1	4.3e-29	Plus	0.903846	0.946809	0.100724	23.1081	10.9613	2.14613	0.972222		1	1	1	1	1	1	1	1	1
23885007	Ca1	14020231	1	4.3e-29	Plus	0.903846	0.946809	0.100724	29.1081	14.2075	1.89919	0.976744		1	-	1	1	1	-	1	1	1
23886062	Ca1	6447216	1	4.3e-29	Minus	0.903846	0.946809	0.100724	19.0135	9.20633	2.02141	0.972222		1	1	1	1	1	-	1	1	1
23888218	Ca4	54150558	1	2e-27	Minus	0.903846	0.946809	0.100724	26.6644	12.0923	1.96379	0.973684		1	-	1	1	1	1	1	1	1
23888698	Ca3	48638051	1	4.3e-29	Plus	0.903846	0.946809	0.100724	22.698	10.6794	2.14593	0.963964		1	1	1	1	1	0	1	1	1
23889102	Ca3	41021045	1	5.56e-28	Minus	0.903846	0.946809	0.100724	23.3784	11.7935	1.90137	0.972973		1	1	1	1	-	1	1	1	1
35487707	Ca5	31660177	1	5.31e-22	Plus	0.903846	0.946809	0.100724	18.4653	9.31539	1.75065	0.952381		1	1	1	1	-	1	1	1	1
39411714	Ca8	10676599	1	2.27e-13	Minus	0.903846	0.946809	0.100724	27.58	11.8801	2.2172	1		1	-	1	1	1	1	1	0	1
42026378	Ca4	11561506	2	3.28e-10	Minus	0.903846	0.946809	0.100724	41.0135	20.4106	2.04475	0.97619		1	1	1	1	1	-	1	1	1
50759428	Scaffold0605	153336	1	4.3e-29	Minus	0.903846	0.946809	0.100724	33.6599	14.8078	2.40161	0.969697		1	-	1	1	1	-	1	1	1
50759479	Ca1	31036625	1	4.3e-29	Minus	0.903846	0.946809	0.100724	25.82	11.3579	2.19468	0.95122		1	1	1	1	1	-	1	0	1
50759737	Ca4	26768647	1	1.13e-17	Plus	0.903846	0.946809	0.100724	32.8667	15.2755	2.05494	0.97619		1	1	1	1	1	1	1	1	1
13144393	Ca5	24928980	1	4.3e-29	Plus	0.913462	0.947368	0.099723	20.9539	10.2536	2.06187	1		1	1	-	1	-	1	1	0	1
23885484	Ca1	2583717	1	4.3e-29	Plus	0.913462	0.947368	0.099723	29.8267	12.967	2.2599	1		1	1	1	1	-	1	1	1	1
5825345	Ca4	38945978	1	4.3e-29	Minus	0.923077	0.947917	0.098741	21.7718	10.0363	2.16803	1		1	1	1	1	-	-	1	1	1
10257959	Ca7	54327925	1	4.3e-29	Minus	0.923077	0.947917	0.098741	24.3176	11.6573	1.88936	1		1	1	1	1	1	-	1	1	1
10258248	Ca6	12952450	1	4.3e-29	Plus	0.923077	0.947917	0.098741	21.9267	10.578	1.82141	1		-	1	1	1	-	1	1	1	1
10259067	Ca1	1820671	1	5.31e-22	Minus	0.923077	0.947917	0.098741	31.78	16.0054	2.04397	1		1	-	1	1	1	1	1	1	1
10264918	Ca7	19299059	1	4.3e-29	Plus	0.923077	0.947917	0.098741	7.93289	4.4581	1.56201	1		1	1	1	1	1	1	1	1	1
10269284	Scaffold0057	771	1	4.3e-29	Plus	0.923077	0.947917	0.098741	25.0265	11.9668	1.92846	1		1	1	1	1	1	1	1	0	1
13146995	Ca6	27205212	2	4.3e-29	Minus	0.923077	0.947917	0.098741	14.6689	7.62683	1.74861	1		1	1	1	1	1	1	1	1	1
23885588	Ca7	270764	1	4.3e-29	Minus	0.923077	0.947917	0.098741	31.5608	15.0136	2.10656	1		1	1	1	1	1	1	1	1	1
23887108	Ca6	12592301	1	3.26e-18	Plus	0.923077	0.947917	0.098741	31.9664	16.2627	1.84195	1		1	1	1	1	1	1	1	0	1
29967282	Ca4	37520095	1	4.3e-29	Minus	0.923077	0.947917	0.098741	14.4437	7.81036	1.68661	1		1	1	1	1	1	1	1	1	1
36361022	Ca5	47627785	1	4.61e-16	Plus	0.923077	0.947917	0.098741	29.1733	15.2524	1.89028	1		-	1	1	1	1	-	1	0	1
37048122	Ca4	7516912	1	4.3e-29	Minus	0.923077	0.947917	0.098741	32.5436	15.2502	2.01551	1		-	1	1	1	1	1	1	1	1
37048163	Ca5	320978	3	4.3e-29	Plus	0.923077	0.947917	0.098741	10.6622	5.67897	1.78936	1		1	1	1	1	-	1	1	1	1
10259230	Ca7	19928772	1	3.56e-24	Minus	0.932692	0.948454	0.097779	21.255	10.451	1.90194	1		1	1	1	1	-	1	1	1	1
10268467	Ca6	47787545	1	4.3e-29	Plus	0.932692	0.948454	0.097779	24.08	10.6855	2.10836	1		1	1	1	1	-	1	1	0	1
11064595	Ca4	18570504	1	7.19e-27	Minus	0.932692	0.948454	0.097779	19.6486	9.9219	1.91034	1		1	1	1	1	1	1	1	1	1
23884875	Ca2	11172536	1	4.3e-29	Minus	0.932692	0.948454	0.097779	23.2789	12.1475	1.63547	1		1	1	1	1	-	-	1	1	1
29967564	Scaffold0594	186912	1	5.31e-22	Minus	0.932692	0.948454	0.097779	24.8389	12.9029	1.90617	1		1	1	1	1	1	1	1	1	1
37050302	Ca4	3422941	1	4.3e-29	Plus	0.932692	0.948454	0.097779	18.5405	9.47784	1.72178	1		1	1	1	1	-	1	1	1	1
50759346	Ca6	16180378	1	4.3e-29	Plus	0.932692	0.948454	0.097779	43.1812	20.3421	1.98528	1		1	1	1	1	1	1	1	1	1
11062866	Ca6	47411580	1	7.71e-13	Plus	0.942308	0.94898	0.096835	26.8389	15.0552	1.73288	1		1	1	1	1	-	1	1	1	1
23886557	Ca4	29162278	1	4.3e-29	Plus	0.942308	0.94898	0.096835	30.7667	13.0774	2.29403	1		1	1	1	1	1	-	1	0	1
23888513	Ca6	17072293	1	3.89e-17	Plus	0.942308	0.94898	0.096835	20.5714	10.7476	1.9613	0.990991		1	1	1	1	1	1	1	1	1
50759721	Ca4	16784485	1	4.35e-23	Minus	0.942308	0.94898	0.096835	26.3176	12.8972	1.87113	1		1	1	1	1	1	1	1	1	1
10264354	Ca6	6476218	1	4.3e-29	Plus	0.951923	0.949495	0.095909	22.42	9.94872	2.10597	1		-	1	1	1	1	1	1	1	1
23885132	Ca5	16339288	1	4.3e-29	Minus	0.951923	0.949495	0.095909	32.5067	14.7245	1.97033	1		1	1	1	1	1	1	1	1	1
23888464	Ca7	22785210	1	9.87e-11	Plus	0.951923	0.949495	0.095909	26.8467	12.6205	2.15841	1		1	1	1	1	1	1	1	1	-
23888539	Ca5	12905026	1	9.4e-19	Plus	0.951923	0.949495	0.095909	25.349	12.034	1.83703	1		1	1	1	1	-	1	1	1	1
23888555	Ca5	14392184	1	6.45e-21	Minus	0.951923	0.949495	0.095909	28.58	14.1489	1.76453	1		1	1	1	1	1	1	1	1	1
23888871		0	0	999		0.951923	0.949495	0.095909	28.5235	14.2549	2.03998	1		1	1	1	1	1	1	1	1	1
29967597	Ca6	17260923	1	4.3e-29	Minus	0.951923	0.949495	0.095909	23.7351	11.737	1.94012	1		1	1	1	1	1	1	1	1	1
36359885		0	0	999		0.951923	0.949495	0.095909	23.8993	11.2809	1.92148	1		1	1	1	1	1	1	1	0	1
10257534	Ca5	8964504	1	8.26e-26	Plus	0.961538	0.95	0.095	27.527	12.357	1.78735	1		1	1	1	1	1	-	-	1	1
23888907	Ca5	13025252	1	2.25e-20	Minus	0.961538	0.95	0.095	27.9533	13.3298	1.93391	1		1	-	1	1	1	1	1	1	1
5826127	Ca7	20782682	1	2e-27	Minus	0.971154	0.950495	0.094108	31.5733	15.3438	1.90939	1		1	1	1	1	1	1	1	1	1
10267422	Ca6	19858748	1	4.61e-16	Plus	0.971154	0.950495	0.094108	17.9467	11.3142	1.54148	1		-	1	1	1	1	1	1	1	1
35486818	Ca4	47962201	2	4.3e-29	Minus	0.971154	0.950495	0.094108	23.8311	13.6409	1.65502	1		1	1	1	1	1	1	1	1	1
8822568	Ca2	21766968	1	1.39e-18	Plus	0.980769	0.04902	0.093233	20.6667	12.7454	1.96768	1		0	0	0	0	0	-	0	0	0
36360198	Ca7	37060008	1	4.3e-29	Plus	0.980769	0.95098	0.093233	24.08	12.713	1.57252	1		1	1	1	1	1	1	1	1	1
5826144	Ca8	2405832	1	2.03e-17	Minus	0.990385	0.048544	0.092374	23.75	9.03811	2.42342	1		0	0	1	0	0	0	0	0	0
5826179	Ca4	36436294	1	1.56e-23	Minus	0.990385	0.048544	0.092374	11.3333	5.14242	2.08117	1		0	0	0	0	1	0	0	0	0
8822726	Ca4	39217483	1	4.3e-29	Plus	0.990385	0.048544	0.092374	21.3	15.1859	1.81153	1		0	0	0	0	-	0	0	0	0
10267911		0	0	999		0.990385	0.048544	0.092374	22.75	5.82559	4.16782	1		0	0	0	0	0	1	0	0	0
10268847		0	0	999		0.990385	0.048544	0.092374	13.3333	7.43117	1.77874	1		1	0	0	0	0	0	0	0	0
15990002		0	0	999		0.990385	0.048544	0.092374	11.7143	6.69145	1.78202	1		0	0	0	0	0	1	0	0	0
42026696	Ca2	18056452	1	1.34e-16	Plus	0.990385	0.951456	0.092374	23.7162	13.8676	1.6921	1		1	1	1	1	1	1	1	1	1
5824589	Ca4	58166371	1	4.3e-29	Minus	1	0.048077	0.091531	11.3333	4.71405	1.90674	1		0	0	0	0	1	0	0	0	0
5824897	Ca8	10433513	1	7.19e-27	Minus	1	0.048077	0.091531	12.5556	7.00969	2.04062	1		0	1	0	0	0	0	0	0	0
10264349	Ca8	641384	1	4.3e-29	Plus	1	0.951923	0.091531	21.7297	12.7123	1.50404	1		1	1	1	1	1	1	1	0	1
5826252	Ca3	64914909	1	3.89e-17	Plus	0.884615	0.956522	0.083176	37.4605	17.2562	2.20507	1		0	1	1	1	1	1	-	1	1
50760014	Ca1	4578275	1	7.71e-13	Plus	0.894231	0.956989	0.082322	36.953	16.3105	2.25427	1		1	-	1	1	1	1	1	1	1
5826046	Ca4	8333182	1	2e-27	Plus	0.903846	0.957447	0.081485	22.6821	12.3842	1.78649	1		1	1	1	1	1	1	1	1	-
10269862	Ca3	60921240	1	4.3e-29	Minus	0.903846	0.957447	0.081485	26.8874	13.0341	2.06386	1		-	1	1	1	1	-	1	1	1
23870917	Ca1	10603798	1	4.3e-29	Plus	0.903846	0.957447	0.081485	12.8867	6.81815	1.66163	1		1	1	1	1	1	1	1	1	1
23884789	Ca4	9534466	1	4.3e-29	Plus	0.903846	0.957447	0.081485	30.0132	14.2085	2.03302	1		1	1	1	1	1	1	1	0	1
23889110	Ca3	3982976	6	4.3e-29	Minus	0.903846	0.957447	0.081485	14.2368	6.84099	1.87128	1		1	1	1	1	1	1	1	1	1
37049138	Ca6	30959240	1	4.3e-29	Plus	0.903846	0.957447	0.081485	27.5855	14.2512	1.92467	1		1	1	1	1	1	1	1	1	1
10267094	Ca4	57077613	1	7.81e-20	Minus	0.913462	0.957895	0.080665	31.9934	13.8289	2.3067	1		1	1	1	1	1	-	1	1	1
23887267	Scaffold0996	208082	1	4.35e-23	Plus	0.913462	0.957895	0.080665	25.1216	13.3005	1.99342	1		1	1	1	1	1	1	1	1	1
23887756	Ca5	13968004	1	4.3e-29	Plus	0.913462	0.957895	0.080665	37.7	17.5	2.23004	1		1	1	1	1	1	1	1	1	1
29967695	Ca6	11486035	1	4.3e-29	Minus	0.913462	0.957895	0.080665	26.9067	12.1317	2.37714	1		1	1	1	1	1	1	1	1	1
5825468		0	0	999		0.932692	0.958763	0.079073	29.7533	13.2463	1.90336	1		1	1	1	1	-	1	1	1	1
10264378	Ca2	11838847	1	4.3e-29	Minus	0.932692	0.958763	0.079073	28.1634	12.5268	2.00681	1		1	1	1	1	1	1	1	1	1
10265630	Ca2	22380539	1	4.3e-29	Plus	0.932692	0.958763	0.079073	18.0467	9.16758	2.00589	1		1	1	1	1	1	1	1	1	1
11064660	Ca8	6748077	1	4.59e-09	Plus	0.932692	0.958763	0.079073	23.4054	11.8023	1.88056	1		1	1	1	1	1	1	1	1	1
13146333	Ca8	17317605	1	4.3e-29	Plus	0.932692	0.958763	0.079073	21.5067	9.61162	1.82113	1		1	1	1	1	1	1	1	0	1
35487646	Ca8	1807276	1	4.3e-29	Minus	0.932692	0.958763	0.079073	32.7947	17.5874	1.72002	1		1	1	1	1	1	1	1	0	1
47928279	Ca8	8192744	2	4.3e-29	Plus	0.932692	0.958763	0.079073	26.8389	11.4746	2.22118	1		1	1	1	1	1	1	1	1	1
50760012	Ca8	5001371	2	4.61e-16	Plus	0.932692	0.958763	0.079073	37.4079	17.3495	2.22294	1		1	1	1	1	1	1	1	0	1
15979840	Ca8	13203617	1	4.3e-29	Plus	0.942308	0.959184	0.078301	32.1184	17.9729	1.66458	1		1	1	1	1	1	1	1	1	1
23884900	Ca7	7151629	1	4.3e-29	Minus	0.942308	0.959184	0.078301	34.1192	15.6641	1.73741	1		1	1	1	1	1	1	1	1	1
23887899	Ca4	997334	1	4.3e-29	Minus	0.942308	0.959184	0.078301	23.4408	11.8031	1.71515	1		1	1	1	1	1	1	1	1	1
23888751	Ca5	46767083	3	4.3e-29	Minus	0.942308	0.959184	0.078301	37.1324	16.8812	2.11209	1		1	1	1	1	1	1	1	1	1
36360128	Ca4	34181280	1	2.36e-26	Plus	0.942308	0.959184	0.078301	36.5592	18.3718	1.69871	1		1	1	1	1	1	-	1	1	1
36360287	Ca7	46218860	1	4.3e-29	Minus	0.942308	0.959184	0.078301	33.8725	14.0962	2.32677	1		1	1	1	1	1	-	1	1	1
40898843	Ca3	46809068	1	1.95e-14	Plus	0.942308	0.959184	0.078301	24.8581	11.8584	1.84177	1		1	1	1	1	-	1	0	1	1
50759713	Ca6	16152033	1	2.25e-20	Minus	0.942308	0.959184	0.078301	19.1544	8.92378	1.89508	1		1	1	1	1	1	-	1	1	1
10263843	Ca7	3362996	1	4.3e-29	Plus	0.951923	0.959596	0.077543	28.3092	11.8712	1.9894	1		1	1	1	1	1	1	0	1	1
10268273	Ca1	8718080	1	4.3e-29	Plus	0.951923	0.959596	0.077543	19.9408	9.60622	1.76361	1		1	1	1	1	1	1	0	1	1
10269273		0	0	999		0.951923	0.959596	0.077543	27.0867	12.2469	1.79793	1		1	1	1	1	1	1	1	1	1
10269308	Ca6	17260920	1	2e-27	Plus	0.951923	0.959596	0.077543	30.3618	14.3098	2.06391	1		1	1	1	1	1	1	1	1	1
23887672	Ca5	16279176	1	4.3e-29	Minus	0.951923	0.959596	0.077543	27.2733	12.6854	1.96171	1		1	1	1	1	1	1	1	1	1
36360074	Ca5	28884206	1	4.3e-29	Plus	0.951923	0.959596	0.077543	11.1987	5.88186	1.55767	1		1	1	1	1	1	1	1	1	1
13146545	Ca3	54798816	1	4.3e-29	Plus	0.961538	0.96	0.0768	10.7434	5.5197	1.6328	1		1	1	1	1	1	1	1	1	1
23887649	Ca5	13581455	1	4.3e-29	Plus	0.961538	0.96	0.0768	22.5298	12.022	1.80045	1		1	1	1	1	1	1	1	1	1
35487972	Ca5	17439410	1	4.3e-29	Plus	0.961538	0.96	0.0768	21.0728	10.6517	1.88417	1		1	1	1	1	1	1	1	1	1
36361918	Ca1	47891917	2	5.56e-28	Plus	0.961538	0.96	0.0768	27.7697	15.0711	1.61548	1		1	1	1	1	-	1	1	1	1
42026401	Ca8	11865658	1	1.24e-23	Plus	0.961538	0.96	0.0768	35.3882	18.4491	1.78726	1		1	1	1	1	1	1	1	1	1
10267501	Ca5	18924324	1	4.35e-23	Minus	0.971154	0.960396	0.076071	10.9733	5.80224	1.50289	1		1	1	1	1	1	-	1	1	1
23888431	Ca4	51093477	3	6.45e-21	Minus	0.971154	0.960396	0.076071	79.9673	30.236	2.40603	1		1	1	1	1	1	1	1	0	1
5825100	Ca8	2372432	1	1.28e-09	Plus	0.980769	0.039216	0.075356	16.875	8.40294	2.06175	1		0	0	1	0	0	0	0	0	0
10267041	Ca2	12437793	1	1.58e-15	Plus	0.980769	0.960784	0.075356	22.3775	13.4601	1.5561	1		0	1	1	1	1	1	1	1	1
23887182	Ca1	35669378	1	7.71e-13	Minus	0.980769	0.960784	0.075356	28.9735	14.8805	1.77766	1		1	1	1	1	1	1	1	1	1
5825976	Ca4	35784675	1	7.86e-15	Minus	0.990385	0.038835	0.074654	29.8571	14.217	2.37964	1		0	0	0	0	1	0	0	0	0
8822682	Ca6	53138816	1	7.71e-13	Plus	0.990385	0.038835	0.074654	10.375	6.30352	1.74148	1		0	0	0	0	0	0	0	0	0
8822767	Ca1	3068770	1	2.9e-13	Plus	0.990385	0.038835	0.074654	14.6667	3.72678	3.59788	1		0	0	0	0	0	0	0	0	0
11064729		0	0	999		0.990385	0.038835	0.074654	18	7.32575	2.615	1		0	0	0	0	0	0	0	0	0
5825342	Ca8	10384740	1	9.3e-26	Minus	1	0.038462	0.073964	15.1429	8.20154	2.03977	1		0	1	0	0	0	0	0	0	0
5826224		0	0	999		1	0.038462	0.073964	13.7143	6.98395	1.94923	1		0	0	0	0	0	0	0	0	0
8822647	Ca6	5352217	1	7.05e-15	Minus	1	0.038462	0.073964	25.2857	9.19183	2.45921	1		0	0	0	0	0	0	0	0	0
8822796		0	0	999		1	0.038462	0.073964	23.2857	11.56	1.60059	1		0	0	0	0	0	0	0	0	0
10260602	Ca7	20138980	1	2.01e-22	Minus	1	0.038462	0.073964	16	6.3561	2.26502	1		0	0	0	0	0	0	0	0	0
15990324	Ca6	3621130	3	2.71e-19	Minus	0.865385	0.966667	0.064444	41.7237	23.9257	1.69586	1		1	1	1	1	1	1	1	1	1
23884964	Ca6	17596137	1	4.3e-29	Minus	0.894231	0.967742	0.062435	34.1299	14.4697	2.07706	1		1	1	1	1	-	1	1	1	1
50759523	Scaffold0592	47131	1	4.35e-23	Minus	0.894231	0.967742	0.062435	40.2222	17.5437	2.32936	1		1	1	1	1	1	1	1	1	1
10269492	Ca4	6230936	1	7.81e-20	Minus	0.903846	0.968085	0.061793	42.8289	19.7953	2.35059	1		1	-	1	1	1	0	1	1	1
23871346	Ca3	7524062	5	4.3e-29	Minus	0.903846	0.968085	0.061793	12.8431	5.97612	1.96137	1		1	1	1	1	1	1	1	1	1
23886002	Ca6	4919409	1	4.3e-29	Plus	0.903846	0.968085	0.061793	27.2549	11.9156	2.29583	1		-	1	-	1	-	1	1	0	1
10269673	Ca1	11984992	1	8.26e-26	Minus	0.913462	0.968421	0.061163	29.3595	13.3552	2.07211	1		1	1	1	1	1	1	1	1	1
23887156	Ca8	1228884	1	5.42e-15	Plus	0.913462	0.968421	0.061163	28.7303	14.2117	1.99641	1		1	-	1	1	1	1	1	1	1
23888720	Ca2	326867	1	4.3e-29	Plus	0.913462	0.968421	0.061163	20.0329	9.6671	2.02614	1		1	1	1	1	1	1	1	1	1
23889092	Ca5	63702817	2	4.3e-29	Minus	0.913462	0.968421	0.061163	28.3487	12.7554	2.12975	1		1	1	1	1	1	1	1	1	1
35488193	Ca5	24899805	2	4.3e-29	Minus	0.913462	0.968421	0.061163	28.7616	12.8082	2.28617	1		1	1	1	1	1	-	1	0	1
50759572	Ca4	13636570	1	3.89e-17	Minus	0.913462	0.968421	0.061163	34.4768	14.5997	2.38078	1		1	1	1	1	1	1	1	1	1
8776174	Ca1	1820668	1	4.61e-16	Plus	0.923077	0.96875	0.060547	37.0921	16.6415	2.24988	1		1	1	1	1	1	-	1	1	1
10258363	Ca7	8795009	1	4.3e-29	Minus	0.923077	0.96875	0.060547	24.2053	10.905	2.0374	1		1	1	1	1	1	1	1	1	1
10267634	Scaffold0593	8918	1	7.71e-14	Plus	0.923077	0.96875	0.060547	11.6753	7.2173	1.8867	1		-	1	1	1	1	1	1	1	1
23885056	Ca7	53366409	1	4.3e-29	Plus	0.923077	0.96875	0.060547	32.9408	16.2109	1.92634	1		1	1	1	1	1	1	1	1	1
23886759	Ca7	50761862	1	4.3e-29	Plus	0.923077	0.96875	0.060547	21.7434	10.8788	1.75555	1		1	-	1	1	1	1	1	1	1
23888874	Ca7	51225361	1	4.3e-29	Minus	0.923077	0.96875	0.060547	33.3595	16.7553	1.98146	1		1	1	1	1	1	1	1	1	1
35488215	Ca5	30297477	2	1.52e-22	Plus	0.923077	0.96875	0.060547	48.3268	21.1764	2.3455	1		1	1	1	1	1	1	1	0	1
50759363	Scaffold4327	281	1	4.3e-29	Plus	0.923077	0.96875	0.060547	50.817	24.0817	1.89906	1		1	1	1	1	1	-	1	0	1
5826130	Ca4	16564320	2	2e-27	Minus	0.932692	0.969072	0.059943	42.8442	18.4947	2.12933	1		1	1	1	1	1	1	1	1	1
10263741	Ca6	18747097	1	4.3e-29	Plus	0.932692	0.969072	0.059943	16.5828	8.05639	1.94312	1		1	1	1	1	1	-	1	1	1
10263805	Ca6	64809153	1	4.3e-29	Plus	0.932692	0.969072	0.059943	32.1111	15.5074	1.83079	1		-	1	1	1	1	1	1	1	1
10266230	Ca5	8884636	1	4.3e-29	Plus	0.932692	0.969072	0.059943	20.6429	10.2828	1.88194	1		1	1	1	1	1	1	1	0	1
10268803	Ca3	32608438	1	1.34e-16	Minus	0.932692	0.969072	0.059943	35.2614	14.0948	2.38314	1		1	1	1	1	1	1	1	1	1
23887258	Ca8	9742005	1	9.4e-19	Minus	0.932692	0.969072	0.059943	35.106	16.1476	1.98442	1		-	1	1	1	1	-	1	1	1
23888481	Ca5	68824672	1	4.61e-16	Plus	0.932692	0.969072	0.059943	27.5133	13.8351	1.77721	1		1	-	1	1	1	1	1	1	1
30070306	Ca1	9888774	1	1.1e-24	Minus	0.932692	0.969072	0.059943	32.3072	15.9883	2.01382	1		1	1	1	1	1	1	1	1	1
36360130	Ca3	31680109	1	4.3e-29	Minus	0.932692	0.969072	0.059943	28.7451	13.4638	1.72894	1		1	1	1	1	1	1	1	1	1
36361146	Ca1	13758183	1	4.3e-29	Minus	0.932692	0.969072	0.059943	27.0714	12.2188	2.20452	1		1	1	1	1	1	1	1	1	1
23887226	Ca7	26430351	1	9.4e-19	Plus	0.942308	0.969388	0.05935	34.8105	19.5528	1.83318	1		1	1	1	1	1	1	1	0	1
23888169	Ca7	5445335	1	8.26e-26	Plus	0.942308	0.969388	0.05935	33.2171	16.1945	1.73371	1		1	-	1	1	1	1	1	1	1
36361065	Ca3	40339334	3	4.3e-29	Plus	0.942308	0.969388	0.05935	36.5195	16.2677	1.9592	1		1	1	1	1	1	1	1	1	1
10269542	Ca1	322903	1	3.89e-17	Minus	0.951923	0.969697	0.05877	34.6689	16.394	1.86525	1		1	1	1	1	1	1	1	1	1
10269799	Ca3	43644207	2	1.02e-24	Plus	0.951923	0.969697	0.05877	51.5844	22.4738	2.39658	1		1	1	1	1	1	-	1	1	1
13145303	Ca6	40484202	1	1.08e-09	Minus	0.951923	0.969697	0.05877	41.8235	20.6037	1.92156	1		1	1	1	1	1	1	1	1	1
42026747	Ca5	6983648	3	5.31e-22	Plus	0.951923	0.969697	0.05877	48.6209	21.2541	2.07568	1		1	1	1	1	1	1	1	1	1
13145867	Ca8	2001681	1	4.3e-29	Minus	0.961538	0.97	0.0582	21.7778	11.7769	1.60803	1		1	1	1	1	1	-	1	1	1
23888344	Ca8	1686352	1	5.42e-15	Plus	0.961538	0.97	0.0582	53.2222	22.457	2.36804	1		1	1	1	1	1	1	1	1	1
36361656	Ca5	28137680	1	4.3e-29	Plus	0.961538	0.97	0.0582	40.3791	18.3307	2.16912	1		1	1	1	1	1	1	1	1	1
15979895	Ca4	3718589	1	2.71e-19	Plus	0.971154	0.970297	0.057641	48.098	20.3386	2.27766	1		-	1	1	1	1	1	1	1	1
37050052	Ca8	17316398	1	4.3e-29	Plus	0.971154	0.970297	0.057641	12.2353	6.39216	1.58537	1		1	1	1	1	1	1	1	1	1
8776117	Ca1	2545306	1	9.3e-26	Plus	0.980769	0.029412	0.057093	30.6667	10.2902	2.78735	1		0	0	0	0	0	0	0	0	0
10260153	Scaffold0774	112502	1	3.34e-25	Plus	0.980769	0.029412	0.057093	12	3.09839	3.38286	1		1	0	0	0	0	0	0	0	0
5824827	Ca2	21946464	1	4.3e-29	Minus	0.990385	0.029126	0.056556	12.6	6.08605	1.99548	1		0	0	0	0	0	0	0	0	0
5825985	Ca6	50872305	1	3.53e-09	Minus	0.990385	0.029126	0.056556	13.8333	7.22073	2.18036	1		0	0	0	0	1	0	0	0	0
8822611		0	0	999		0.990385	0.029126	0.056556	10.1429	2.47436	5.90897	1		0	0	0	0	0	0	0	0	0
10260790	Ca7	23385514	1	2.97e-25	Minus	0.990385	0.029126	0.056556	13.8	8.08455	1.64476	1		0	0	0	0	0	0	0	0	0
11063509	Ca7	19881246	1	9.3e-26	Plus	0.990385	0.029126	0.056556	18.2	6.67533	2.34593	1		0	0	0	0	0	0	0	0	0
15990582	Ca7	11154359	1	9.3e-26	Plus	0.990385	0.029126	0.056556	18.8	6.76461	3.10535	1		0	0	0	0	0	0	0	0	0
100002621	Scaffold0628	180946	1	3.34e-25	Plus	0.990385	0.029126	0.056556	18.1667	7.49259	2.80562	1		0	0	0	0	-	0	0	0	0
5824765	Ca4	33509258	1	2e-27	Minus	1	0.028846	0.056028	13.75	2.27761	3.41321	1		0	0	0	0	1	0	0	0	0
8822570		0	0	999		1	0.028846	0.056028	18.75	3.83243	8.30793	1		0	0	0	0	0	0	0	0	0
8822630	Ca6	5421504	1	3.26e-12	Minus	1	0.028846	0.056028	16	8.06226	1.67946	1		0	0	0	0	0	0	0	0	0
10260157	Ca6	64105592	1	2.81e-19	Plus	1	0.028846	0.056028	15.6	5.42586	2.54886	1		0	0	0	0	0	0	0	0	0
10261623	Ca6	12952450	1	1.52e-08	Plus	1	0.028846	0.056028	13.75	1.47902	2.71184	1		0	0	0	0	1	0	0	0	0
10261830		0	0	999		1	0.028846	0.056028	32	6.12372	4.41343	1		0	0	0	0	1	0	0	0	0
10261970	Ca4	37746300	1	3.1e-12	Plus	1	0.028846	0.056028	34.25	12.9301	2.42295	1		0	0	0	0	0	0	0	0	0
10262021	Ca8	14034222	1	1.14e-08	Minus	1	0.028846	0.056028	22.25	4.76314	3.538	1		0	0	0	0	0	0	0	0	0
10263403	Ca4	11107228	1	2.01e-22	Plus	1	0.028846	0.056028	12	3.67423	3.01607	1		0	0	0	0	0	0	0	0	0
15989436	Ca6	17598075	1	1.31e-07	Minus	1	0.028846	0.056028	21.5	7.56637	2.88168	1		0	0	0	0	0	0	0	0	0
15990166	Ca4	5875656	1	1.56e-23	Plus	1	0.028846	0.056028	19.75	4.49305	6.22923	1		0	0	0	0	0	0	0	0	0
100003457	Ca2	16290164	1	3.63e-18	Minus	1	0.028846	0.056028	13.6667	1.24722	2.51358	1		1	0	0	0	0	0	0	0	0
100027902		0	0	999		1	0.028846	0.056028	15.5	8.01561	1.5884	1		0	0	0	0	0	0	0	0	0
10266222	Ca7	52875571	4	4.3e-29	Plus	0.865385	0.977778	0.043457	58.4156	29.2199	2.12256	1		1	1	1	1	1	1	1	1	1
5826009	Scaffold0594	469390	1	2e-27	Plus	0.884615	0.978261	0.042533	22.8961	11.2759	1.8981	1		1	1	1	1	1	1	1	1	1
23887066	Ca4	22271634	1	9.4e-19	Plus	0.903846	0.978723	0.041648	43.8968	22.2607	2.0287	1		1	1	1	1	1	1	1	0	1
23887884	Scaffold0146	841	1	4.3e-29	Minus	0.903846	0.978723	0.041648	57.7097	29.3879	2.06193	1		1	1	1	1	-	1	1	1	1
36362113	Ca3	45691336	1	4.3e-29	Minus	0.903846	0.978723	0.041648	39.8247	17.9078	2.20117	1		1	1	1	1	1	1	1	1	1
50759459	Ca3	54654318	1	4.3e-29	Minus	0.903846	0.978723	0.041648	24.3507	10.7489	2.13286	1		1	1	1	1	1	1	1	-	1
10263631	Ca8	2892853	1	4.3e-29	Minus	0.913462	0.978947	0.041219	15.1242	7.77823	1.75964	1		1	1	1	1	-	1	1	1	1
13155728	Scaffold3795	362	1	1.02e-24	Plus	0.913462	0.978947	0.041219	114.794	48.6402	2.63672	1		1	1	1	1	1	1	1	1	1
23888905	Ca6	54586064	2	2.27e-13	Plus	0.913462	0.978947	0.041219	83.7097	34.1598	2.541	1		1	1	1	1	1	-	1	1	1
29631791	Scaffold4553	6149	1	3.53e-09	Plus	0.913462	0.978947	0.041219	60.1503	26.5152	2.2893	1		1	1	1	1	1	1	1	1	1
35488034	Ca1	10602945	1	4.3e-29	Minus	0.913462	0.978947	0.041219	28.4771	13.9711	2.03732	1		1	1	1	1	-	-	1	1	1
39411590	Ca3	40517916	1	4.3e-29	Plus	0.913462	0.978947	0.041219	24.5658	12.0567	1.956	1		1	1	1	1	1	-	1	1	1
42027136	Ca7	51494654	1	4.3e-29	Minus	0.913462	0.978947	0.041219	27.7097	14.0735	1.83818	1		1	-	1	1	1	1	1	1	1
10270216	Ca4	46709580	1	4.61e-16	Plus	0.923077	0.979167	0.040799	74.2338	31.1919	2.20348	1		1	1	1	1	1	1	1	1	1
36360162	Scaffold5165	738989	1	5.56e-28	Minus	0.923077	0.979167	0.040799	59.0581	23.0982	2.83909	1		1	1	1	1	1	1	1	1	1
37050355	Ca6	2124900	2	4.3e-29	Plus	0.923077	0.979167	0.040799	29.7922	13.1212	1.99002	1		1	1	1	1	1	1	1	1	1
42027398	Ca7	20120219	1	4.3e-29	Plus	0.923077	0.979167	0.040799	29.1097	13.091	2.02939	1		1	1	1	1	1	1	1	1	1
47928857	Scaffold1004	30432	1	4.3e-29	Minus	0.923077	0.979167	0.040799	40.0519	17.2637	2.19109	1		1	1	1	1	1	1	1	1	1
50760041	Ca6	20467229	1	1.58e-15	Minus	0.923077	0.979167	0.040799	56.3548	21.1443	2.86252	1		1	1	1	1	1	1	1	1	1
15990218	Ca4	1937599	1	4.3e-29	Plus	0.932692	0.979381	0.040387	26.1316	12.6619	1.6397	1		1	1	1	1	1	1	1	1	1
23887315	Ca3	50126353	1	6.45e-21	Minus	0.932692	0.979381	0.040387	19.9671	10.2215	1.71198	1		1	1	1	1	1	1	1	1	1
36361633	Scaffold0592	931411	1	4.3e-29	Minus	0.932692	0.979381	0.040387	23.817	11.2972	1.7673	1		1	1	1	1	1	1	1	1	1
10268400	Ca4	7300779	2	4.3e-29	Plus	0.942308	0.979592	0.039983	37.4675	17.3625	2.18666	1		1	1	1	1	1	-	1	1	1
15979908	Ca7	39248159	1	4.3e-29	Plus	0.942308	0.979592	0.039983	29.8158	14.5839	1.7605	1		1	-	1	1	-	1	1	1	1
23888471	Ca1	8733441	3	3.56e-24	Plus	0.942308	0.979592	0.039983	25.3311	11.4901	2.19293	1		1	1	1	1	1	1	1	1	1
10263609	Ca4	8112224	1	4.3e-29	Plus	0.951923	0.979798	0.039588	26.1242	12.3877	1.543	1		1	1	1	1	1	1	1	1	1
15979936	Ca2	12133620	1	1.54e-28	Minus	0.951923	0.979798	0.039588	40.6405	17.4471	2.2778	1		1	1	1	1	1	1	1	1	1
23888473	Scaffold5167	260631	1	6.66e-14	Minus	0.951923	0.979798	0.039588	41.2418	18.4001	1.89756	1		1	1	1	1	1	1	1	1	1
36361625	Ca8	11071522	1	4.3e-29	Minus	0.951923	0.979798	0.039588	35.8889	14.8185	2.1744	1		1	1	1	1	1	1	1	1	1
10259006	Ca2	970758	1	3.26e-18	Plus	0.961538	0.98	0.0392	25.487	12.1944	1.86779	1		-	1	1	1	1	1	1	1	-
10266834	Ca4	34210085	1	5.31e-22	Minus	0.961538	0.98	0.0392	30.1438	14.5775	2.0274	1		1	1	1	1	1	1	1	1	1
37050367	Ca5	30795308	2	4.3e-29	Minus	0.961538	0.98	0.0392	16.2403	8.40845	1.61782	1		1	1	1	1	-	-	1	1	1
8822714	Ca4	54289398	1	1.21e-19	Minus	0.990385	0.019417	0.038081	14	5.71548	2.59744	1		0	0	0	0	1	0	0	0	0
8822721		0	0	999		0.990385	0.019417	0.038081	12	4.96655	2.0875	1		0	0	0	0	-	0	0	0	0
10266159	Ca4	37713649	1	9.3e-26	Plus	0.990385	0.019417	0.038081	15.25	5.40255	2.70217	1		0	0	0	0	0	0	0	0	0
10266676	Ca4	11301501	1	1.2e-24	Plus	0.990385	0.019417	0.038081	12.5	4.03113	2.91426	1		0	0	0	0	0	0	0	0	0
15990165	Ca4	36110506	1	4.39e-14	Minus	0.990385	0.019417	0.038081	14.5	2.69258	4.07244	1		0	0	0	0	0	0	0	0	0
15990170		0	0	999		0.990385	0.019417	0.038081	13.25	0.82916	7.80879	1		0	0	0	0	0	0	0	0	0
15990206	Ca4	37587762	1	9.3e-26	Minus	0.990385	0.019417	0.038081	13.25	3.4187	3.04745	1		0	0	0	0	0	0	0	0	0
23871115	Ca6	12864249	1	1.4e-17	Minus	0.990385	0.019417	0.038081	10	3.67423	3.85804	1		0	0	0	0	-	0	0	0	0
100003488	Ca4	56737124	1	1.43e-18	Minus	0.990385	0.019417	0.038081	13.75	4.14578	2.74342	1		0	0	0	0	0	0	0	0	0
10260164	Ca5	50205760	1	2.14e-14	Plus	1	0.019231	0.037722	21	2.44949	17.2198	1		0	0	0	0	0	0	0	0	0
10260489	Ca4	14011137	1	7.19e-27	Minus	1	0.019231	0.037722	24	3	18.4299	1		0	0	0	0	0	0	0	0	0
10260556	Ca1	7194982	1	9.3e-26	Minus	1	0.019231	0.037722	15	6	2.39014	1		0	0	0	0	0	0	0	0	0
10261224	Ca1	7268192	1	2e-27	Plus	1	0.019231	0.037722	10	3	3.57432	1		0	0	0	0	0	0	0	0	0
10261265		0	0	999		1	0.019231	0.037722	27.3333	12.4722	2.61236	1		0	0	0	0	0	0	0	0	0
10261449		0	0	999		1	0.019231	0.037722	12.3333	4.71405	3.38343	1		0	0	0	0	0	0	0	0	0
10263440		0	0	999		1	0.019231	0.037722	20	2	34.5028	1		0	0	0	0	0	0	0	0	0
10263442	Ca4	14071762	1	3.37e-20	Plus	1	0.019231	0.037722	19	5	5.11246	1		0	0	0	0	0	0	0	0	0
10263462		0	0	999		1	0.019231	0.037722	13.5	2.5	8.65913	1		0	0	0	0	0	0	0	0	0
10263475	Ca8	604204	1	4.82e-16	Plus	1	0.019231	0.037722	15	6	3.3027	1		0	0	0	0	0	0	0	0	0
10265354	Ca1	364824	1	7.19e-27	Plus	1	0.019231	0.037722	11.5	2.5	3.51848	1		0	0	0	0	0	0	0	0	0
10265552	Ca1	1403888	1	9.3e-26	Plus	1	0.019231	0.037722	24.5	4.5	8.77649	1		0	0	0	0	0	0	0	0	0
10265743	Ca1	7160821	1	9.3e-26	Minus	1	0.019231	0.037722	21	0	45.2897	1		0	0	0	0	0	0	0	0	0
10266709		0	0	999		1	0.019231	0.037722	11	3	4.86628	1		0	0	0	0	0	0	0	0	0
10268333		0	0	999		1	0.019231	0.037722	11.5	0.5	8.74527	1		0	0	0	0	0	0	0	0	0
10269133	Ca4	13810359	1	2.44e-14	Minus	1	0.019231	0.037722	10.5	3.5	2.53053	1		0	0	0	0	0	0	0	0	0
10269195		0	0	999		1	0.019231	0.037722	18	3	4.25352	1		0	0	0	0	0	0	0	0	0
10269579		0	0	999		1	0.019231	0.037722	13.25	6.21993	3.09056	1		0	0	0	0	0	0	0	0	0
11064101	Ca1	1411437	1	3.29e-19	Minus	1	0.019231	0.037722	18	5	4.74555	1		0	0	0	0	0	0	0	0	0
39411844		0	0	999		1	0.019231	0.037722	10	4.08248	2.17802	1		0	0	0	0	0	0	0	0	0
100000120		0	0	999		1	0.019231	0.037722	25.3333	14.3836	1.5051	1		0	0	0	0	0	0	0	0	0
100000217		0	0	999		1	0.019231	0.037722	12.5	2.5	2.24921	1		0	0	0	0	0	0	0	0	0
100000628		0	0	999		1	0.019231	0.037722	21.5	4.5	2.37848	1		0	0	0	0	0	0	0	0	0
100001055		0	0	999		1	0.019231	0.037722	17.5	8.5	6.76766	1		0	0	0	0	0	0	0	0	0
100001276		0	0	999		1	0.019231	0.037722	25	5	2.42476	1		0	0	0	0	0	0	0	0	0
100001306		0	0	999		1	0.019231	0.037722	18	4	1.83516	1		0	0	0	0	0	0	0	0	0
100001335		0	0	999		1	0.019231	0.037722	38.5	9.5	2.21035	1		0	0	0	0	0	0	0	0	0
100001345		0	0	999		1	0.019231	0.037722	29	8	2.09682	1		0	0	0	0	0	0	0	0	0
100001558	Scaffold5009	23216	1	8.34e-20	Minus	1	0.019231	0.037722	14	8	1.81011	1		0	0	0	0	0	0	0	0	0
100001597		0	0	999		1	0.019231	0.037722	16	0	44.0529	1		0	0	0	0	0	0	0	0	0
100002626		0	0	999		1	0.019231	0.037722	13	3.74166	2.44396	1		0	0	0	0	0	0	0	0	0
100002979	Ca3	18235712	1	7.19e-27	Minus	1	0.019231	0.037722	12.5	1.5	10.5093	1		0	0	0	0	0	0	0	0	0
100002984	Ca2	12309373	1	3.39e-15	Plus	1	0.019231	0.037722	10	2	5.68989	1		0	0	0	0	0	0	0	0	0
100003004		0	0	999		1	0.019231	0.037722	62.5	7.5	6.911	1		0	0	0	0	0	0	0	0	0
100003006	Scaffold1995	258	1	6.23e-15	Plus	1	0.019231	0.037722	10	6	1.62378	1		0	0	0	0	0	0	0	0	0
100003013		0	0	999		1	0.019231	0.037722	13	1	9.81746	1		0	0	0	0	0	0	0	0	0
100003018	Ca3	44554014	2	5.48e-08	Minus	1	0.019231	0.037722	19	7	2.56447	1		0	0	0	0	0	0	0	0	0
100003023	Scaffold0590	278965	1	4.64e-10	Plus	1	0.019231	0.037722	61	32	1.84308	1		0	0	0	0	0	0	0	0	0
100003256		0	0	999		1	0.019231	0.037722	12.5	1.5	4.70733	1		0	0	0	0	0	0	0	0	0
100003404		0	0	999		1	0.019231	0.037722	13	5	2.963	1		0	0	0	0	0	0	0	0	0
100003579		0	0	999		1	0.019231	0.037722	10.5	1.5	5.52752	1		0	0	0	0	0	0	0	0	0
100004818		0	0	999		1	0.019231	0.037722	13.5	3.5	3.31753	1		0	0	0	0	0	0	0	1	0
100005199		0	0	999		1	0.019231	0.037722	12	3	2.96681	1		0	0	0	0	0	0	0	0	0
100006151		0	0	999		1	0.019231	0.037722	13	2	1099.78	1		0	0	0	0	0	1	0	0	0
100006265		0	0	999		1	0.019231	0.037722	14	0	6.74585	1		0	0	0	0	0	0	0	0	0
100007359	Ca5	44766626	1	1.54e-28	Plus	1	0.019231	0.037722	11	5.35413	2.17701	1		0	1	0	0	0	0	0	0	0
100007682		0	0	999		1	0.019231	0.037722	11	7	1.53142	1		0	0	0	0	0	0	0	0	0
100007882		0	0	999		1	0.019231	0.037722	17.5	7.5	2.21478	1		0	0	0	0	0	0	0	0	0
100008038		0	0	999		1	0.019231	0.037722	14.5	5.5	2.81935	1		0	0	0	0	0	0	0	0	0
100008190	Ca4	42346088	1	1.2e-24	Minus	1	0.019231	0.037722	10	5.09902	1.89339	1		0	0	0	0	0	0	0	0	0
100009018	Ca3	18171842	2	2.59e-26	Minus	1	0.019231	0.037722	15.5	0.5	6.66794	1		0	0	0	0	0	0	0	0	0
100015064		0	0	999		1	0.019231	0.037722	19.5	8.5	1.97608	1		0	0	0	0	0	0	0	0	0
100016543		0	0	999		1	0.019231	0.037722	15	4	8.1102	1		0	0	0	0	0	0	0	0	0
100019139	Scaffold1436	573371	1	1.37e-09	Minus	1	0.019231	0.037722	10	1	61.6868	1		0	0	0	0	0	0	0	1	0
100019615		0	0	999		1	0.019231	0.037722	15.5	6.5	2.51827	1		0	0	0	0	0	0	0	0	0
100019863		0	0	999		1	0.019231	0.037722	13.5	3.5	3.50142	1		0	0	0	0	0	0	0	0	0
100022993		0	0	999		1	0.019231	0.037722	13	6	2.27866	1		0	0	0	0	0	0	0	0	0
100026013	Ca8	15326246	5	2.47e-20	Plus	1	0.019231	0.037722	13	7	1.52887	1		0	0	0	0	0	0	0	0	0
100029585		0	0	999		1	0.019231	0.037722	21	9	4.57101	1		0	0	0	0	0	0	0	0	0
100030305		0	0	999		1	0.019231	0.037722	11	3	8.28575	1		0	0	0	0	0	0	0	1	0
10258416	Ca5	53716062	2	4.3e-29	Plus	0.855769	0.988764	0.022219	69.1987	32.418	1.86564	1		1	1	1	-	-	1	1	1	1
11064767		0	0	999		0.875	0.989011	0.021737	93.1474	41.8925	3.12707	1		1	-	-	1	-	1	1	1	1
23887767	Scaffold0815	12571	1	4.3e-29	Minus	0.884615	0.98913	0.021503	55.782	26.1437	2.24946	1		1	1	1	1	1	1	-	1	1
47928819	Scaffold0593	8918	1	5.96e-15	Plus	0.884615	0.98913	0.021503	12.8013	7.04511	2.43805	1		1	1	1	-	-	-	1	1	1
10269733	Ca7	44260474	4	4.3e-29	Minus	0.894231	0.989247	0.021274	60.6645	24.814	2.38041	1		1	1	1	1	1	1	1	1	1
15979756	Ca8	11174328	1	4.3e-29	Minus	0.894231	0.989247	0.021274	78.4231	36.8272	1.77744	1		1	1	1	-	-	1	1	1	1
15979823	Ca5	60093454	1	4.3e-29	Plus	0.894231	0.989247	0.021274	58.1538	27.048	1.76902	1		1	1	1	1	-	1	1	1	1
15989181	Ca5	9763827	1	9.3e-26	Plus	0.894231	0.989247	0.021274	78.7244	38.7738	1.77948	1		1	1	1	1	-	1	1	1	1
42025923		0	0	999		0.894231	0.989247	0.021274	88.5897	46.6633	1.71983	1		1	1	1	1	-	1	1	1	1
5826272	Ca8	17315171	1	2e-27	Plus	0.903846	0.989362	0.02105	86.609	38.0702	2.37294	1		1	1	1	1	1	1	1	1	1
15990212		0	0	999		0.903846	0.989362	0.02105	42.4423	22.7126	1.60458	1		1	1	1	-	-	1	1	1	1
23889165	Ca4	25223189	3	3.89e-17	Minus	0.903846	0.989362	0.02105	73.5807	28.7467	2.61693	1		1	1	1	1	1	1	1	1	1
50759825	Scaffold0593	8918	1	2.52e-13	Plus	0.903846	0.989362	0.02105	21.9744	14.0676	2.13987	1		1	1	1	1	1	1	1	1	1
50759927	Ca3	18161020	1	9.07e-13	Minus	0.903846	0.989362	0.02105	37.8718	19.1846	2.74473	1		1	1	1	1	-	1	1	1	1
86092515	Scaffold0279	55	1	2.6e-21	Minus	0.903846	0.989362	0.02105	78.1474	40.4045	1.61104	1		1	1	1	1	-	1	1	1	1
42026508	Ca7	43792435	3	4.3e-29	Plus	0.913462	0.989474	0.020831	57.6346	22.643	2.48369	1		1	1	1	1	1	1	1	1	1
30070329	Scaffold3795	365	1	3e-19	Minus	0.923077	0.989583	0.020616	154.59	59.463	2.89365	1		1	1	1	1	1	1	1	1	1
42025896	Ca3	4672114	2	4.3e-29	Plus	0.923077	0.989583	0.020616	38	17.0557	1.9591	1		1	1	1	1	1	-	1	1	1
86092526	Ca5	67190811	1	1.63e-16	Plus	0.923077	0.989583	0.020616	20.3269	10.2138	2.38671	1		1	1	1	1	1	1	1	1	1
10268251	Ca5	14267623	1	4.3e-29	Plus	0.932692	0.989691	0.020406	28.4935	13.5863	2.05575	1		1	1	1	1	1	1	1	1	1
86092516	Ca3	18178779	4	4.59e-09	Plus	0.932692	0.989691	0.020406	10.9295	6.09762	2.19731	1		1	1	1	1	-	1	-	1	1
10257677	Ca1	16463393	1	4.3e-29	Minus	0.942308	0.989796	0.0202	21.8312	12.5635	1.54441	1		1	1	1	1	1	1	1	1	1
10268989	Scaffold3155	17	1	4.61e-16	Plus	0.942308	0.989796	0.0202	54.0833	23.6228	2.37126	1		1	1	1	1	1	1	1	1	1
50760023	Ca4	34955934	1	4.35e-23	Plus	0.942308	0.989796	0.0202	29.4645	13.3186	1.99813	1		1	1	1	1	1	1	1	1	1
10269541	Ca2	35033784	1	3.56e-24	Plus	0.951923	0.989899	0.019998	38.0784	17.2523	1.94043	1		1	1	1	1	1	1	1	1	1
11064645	Ca5	28192025	1	2.71e-19	Plus	0.951923	0.989899	0.019998	46.7742	21.522	2.19559	1		1	1	1	1	1	1	1	1	1
23886973	Ca1	10311011	2	5.31e-22	Plus	0.961538	0.99	0.0198	32.6603	17.3059	1.78549	1		1	1	1	1	1	1	1	1	1
23888401	Ca5	9259712	1	3.53e-09	Minus	0.961538	0.99	0.0198	48.0519	20.4615	2.20537	1		1	1	1	1	1	-	1	1	1
42026249	Scaffold1004	33391	1	5.42e-15	Minus	0.961538	0.99	0.0198	71.0769	29.174	2.20978	1		-	1	1	1	1	1	1	-	1
40898560	Ca4	31376157	1	2.71e-19	Minus	0.971154	0.990099	0.019606	31.3831	14.7895	1.83157	1		1	1	1	1	1	1	1	1	1
100005993		0	0	999		0.990385	0.009709	0.019229	11.5	6.5	1.56405	1		0	0	0	0	0	0	0	0	0
100006449		0	0	999		0.990385	0.009709	0.019229	10.5	6.5	1.58084	1		0	0	0	0	0	0	0	0	0
100020324		0	0	999		0.990385	0.009709	0.019229	12	4	2.17914	1		0	0	0	0	0	0	0	0	0
100022736	Scaffold4837	165	1	4.57e-08	Plus	0.990385	0.009709	0.019229	10.5	3.5	4.03853	1		0	0	0	0	0	0	0	0	0
100030361		0	0	999		0.990385	0.009709	0.019229	10	6	1.62855	1		0	0	0	0	0	0	0	0	0
